# Supplementary material for: Metabolomic and Gene Expression Profiles Exhibit Modular Genetic and Dietary Structure Linking Metabolic Syndrome Phenotypes in Drosophila
Source: G3 (Bethesda). 2015 Nov 3;5(12):2817–29. doi: 10.1534/g3.115.023564 (PMC4683653; doi:10.1534/g3.115.023564)
Supplement: Supporting Information [file supp_g3.115.023564_File_S2.xlsx]

## Sheet: Sheet1
Target Code	Likely Category	Likely ID	confirmed ID	RSquare	F-value Genetic	NLP Genetic	F-value Diet	NLP Diet	F-value Genetic * Diet	NLP Genetic * Diet	FDR Genetic	FDR Diet	FDR Genetic * Diet	Significat at FDR 0.05 Genetic	Significant at FDR 0.05 Diet	Significant at FDR 0.05 Genetic * Diet
Target_0033	alcohol			0.208344	0.67	0.0703172	1.72	0.785805	1.17	0.684667	0.869107	0.299467	0.594649	0	0	0
Target_0039	carboxylic acid	propanoic acid	propanoic acid	0.220065	2.57	3.40597	0.79	0.300184	0.81	0.0774805	0.0010642	0.631138	0.97778	1	0	0
Target_0043	amino acid	urea or alanine		0.170643	0.7	0.0842081	0.82	0.315622	0.96	0.244741	0.85105	0.623522	0.800293	0	0	0
Target_0057	amino acid	alanine	alanine	0.215002	1.59	1.24085	0.64	0.227183	1.09	0.493704	0.0939427	0.697046	0.70265	0	0	0
Target_0074	amino acid	glycine	glycine	0.250935	3.03	4.55099	0.85	0.33031	0.91	0.180053	9.56071e-05	0.615521	0.871418	1	0	0
Target_0081	amine			0.152005	1.48	1.0405	1.47	0.653597	0.52	0.00079803	0.14362	0.367423	0.998761	0	0	0
Target_0094	carboxylic acid			0.157229	0.72	0.0965522	1.94	0.911276	0.71	0.0255173	0.831796	0.238943	0.998761	0	0	0
Target_0105	phosphoric acid	phosphoric acid	phosphoric acid	0.229242	1.46	1.01383	0.86	0.335429	1.21	0.790804	0.149638	0.615521	0.574707	0	0	0
Target_0108	amide	Malonyldiamide		0.196203	1.39	0.887311	0.81	0.310312	0.86	0.120937	0.186461	0.626869	0.92393	0	0	0
Target_0114	amino acid	2-methylalanine		0.296655	2.33	2.80699	1.29	0.555195	1.24	0.877988	0.00378755	0.426861	0.554322	1	0	0
Target_0121	silicone contamination			0.17588	1.02	0.363538	1.09	0.451127	0.87	0.132975	0.522362	0.505177	0.916705	0	0	0
Target_0122	aromatic fatty acid			0.434309	8.83	19.4515	4.22	2.22133	1.05	0.406332	8.2656e-19	0.0234029	0.737423	1	1	0
Target_0123	amino acid			0.324129	4.83	9.2323	3.52	1.811	0.97	0.270042	3.42285e-09	0.0458676	0.800293	1	1	0
Target_0124	amino acid	valine	valine	0.437594	9.85	22.1176	4.12	2.16476	0.98	0.282479	2.8528e-21	0.0255922	0.799016	1	1	0
Target_0125	aminomonophosphate			0.384729	4.39	7.87415	3.39	1.73317	1.38	1.32364	7.13876e-08	0.050098	0.434425	1	0	0
Target_0131	amino acid	glycine	glycine	0.318574	4.75	9.05602	3.71	1.92679	0.98	0.288433	4.98087e-09	0.038161	0.799016	1	1	0
Target_0141	phosphate			0.510078	3.7	6.27382	59.24	29.9024	1.52	1.86982	2.21211e-06	5.8526e-29	0.258138	1	1	0
Target_0145	alcohol	1-heptanol		0.203237	1.23	0.641147	1.14	0.475786	0.98	0.287382	0.303023	0.480963	0.799016	0	0	0
Target_0146	amino acid	serine	serine	0.2169	2	2.07719	0.7	0.255864	0.81	0.0838136	0.0175897	0.673685	0.973699	1	0	0
Target_0148	glycerol	glycerol	glycerol	0.240091	3.33	5.34032	4.2	2.20878	0.57	0.00254071	1.64256e-05	0.0235974	0.998761	1	1	0
Target_0149	amino acid	leucine	leucine	0.426467	6.11	12.5476	2.07	0.980811	2.01	4.066	2.9444e-12	0.214778	0.00535452	1	0	1
Target_0151	phosphoric acid	phosphoric acid	phosphoric acid	0.504816	3.59	5.9871	58.89	29.7884	1.49	1.74184	4.01332e-06	6.0879e-29	0.282368	1	1	0
Target_0162	amino acid	isoleucine	isoleucine	0.288471	2.61	3.44437	0.97	0.38987	0.98	0.283771	0.00100323	0.564467	0.799016	1	0	0
Target_0164	amino acid	isoleucine	isoleucine	0.460283	9.35	20.9392	2.52	1.23589	1.68	2.52571	3.5853e-20	0.133763	0.111471	1	0	0
Target_0167	amino acid	threonine	threonine	0.150096	0.76	0.125446	0.78	0.295626	0.67	0.0156781	0.800493	0.631138	0.998761	0	0	0
Target_0169	amino acid	proline	proline	0.430605	7.39	16.0147	9.54	5.33505	1.47	1.6671	2.0089e-15	3.62335e-05	0.298685	1	1	0
Target_0172	amino acid	glycine	glycine	0.168789	1.13	0.491834	0.58	0.202938	0.76	0.049283	0.40441	0.728747	0.985453	0	0	0
Target_0176	niacin			0.245272	2.18	2.44327	1.59	0.715268	0.76	0.0468303	0.00802217	0.339835	0.985453	1	0	0
Target_0178	amino acid	norleucine	norleucine	0.242364	0.72	0.0989902	0.75	0.279195	1.5	1.79048	0.831761	0.646849	0.275404	0	0	0
Target_0181	carboxylic acid	succinic acid	succinic acid	0.227324	1.64	1.35403	0.28	0.0739527	1.19	0.744664	0.0752344	0.872906	0.574707	0	0	0
Target_0182	sugar acid	2,3-dihydroxypropanoic acid		0.334762	5.04	9.84453	0.89	0.34995	1.25	0.938208	8.9165e-10	0.605359	0.540862	1	0	0
Target_0189	nucleic acid	uracil	uracil	0.279947	3.67	6.20592	1.25	0.535587	1	0.314466	2.53023e-06	0.439372	0.799016	1	0	0
Target_0192	uncertain			0.257932	1.04	0.379512	0.53	0.177761	0.99	0.300903	0.510079	0.757246	0.799016	0	0	0
Target_0193	amino acid	serine	serine	0.374549	6.12	12.6545	3.81	1.98088	1.18	0.727733	2.4371e-12	0.0348323	0.574707	1	1	0
Target_0203	amino acid			0.195125	0.8	0.150476	4.89	2.61474	0.91	0.178796	0.764398	0.0103193	0.871418	0	1	0
Target_0205	amino acid	threonine	threonine	0.309909	4.13	7.40521	1.62	0.734294	1.14	0.625073	1.98808e-07	0.331524	0.652019	1	0	0
Target_0213	glycoside			0.284093	1.68	1.41919	13.87	7.8287	1.05	0.406761	0.0659518	1.54125e-07	0.737423	0	1	0
Target_0214	acrylic acid			0.2966	1.97	1.96252	2.48	1.20726	1.01	0.325949	0.0216869	0.138133	0.799016	1	0	0
Target_0216	steroid	Pregnenolone		0.201894	0.94	0.270716	1.55	0.693978	1.01	0.328609	0.617852	0.347619	0.799016	0	0	0
Target_0221	carboxylic acid	glutaric acid		0.308676	3.59	5.97192	2.61	1.287	1.2	0.780895	4.07123e-06	0.127066	0.574707	1	0	0
Target_0227	sulfur containing			0.25201	1.55	1.15423	0.04	0.00492069	1.09	0.497896	0.113018	0.988734	0.70265	0	0	0
Target_0240	amide			0.265821	2.8	3.98122	1.76	0.813601	1.11	0.535882	0.00032544	0.287237	0.689232	1	0	0
Target_0242	saturated fatty acid	decanoic acid	decanoic acid	0.361014	1.61	1.26121	15.85	8.73487	1.07	0.459333	0.0914989	2.45951e-08	0.730668	0	1	0
Target_0246	amine			0.236061	2.33	2.84099	1.55	0.693312	0.96	0.258674	0.00354842	0.347619	0.800293	1	0	0
Target_0248	amino acid	arginine monohydrochloride	arginine monohydrochloride	0.357269	3.29	5.182	12.59	7.06955	1.32	1.15258	2.32041e-05	7.96647e-07	0.462607	1	1	0
Target_0251	carboxylic acid	Malic acid	Malic acid	0.222028	0.94	0.268109	0.39	0.119768	1.37	1.32741	0.617852	0.820404	0.434425	0	0	0
Target_0255	erythritol	meso-erythritol/erythritol	meso-erythritol/erythritol	0.180589	0.74	0.10995	0.58	0.19975	0.97	0.273397	0.820197	0.728747	0.800293	0	0	0
Target_0256	alcohol			0.37315	5.68	11.5031	3.55	1.82777	1.17	0.705093	2.6688e-11	0.0448415	0.576194	1	1	0
Target_0265	amino acid	aspartic acid	aspartic acid	0.269964	2.96	4.37291	0.46	0.148955	1.19	0.739566	0.00013662	0.79464	0.574707	1	0	0
Target_0268	amino acid	methionine	methionine	0.376652	5.2	10.1263	3.31	1.68671	1.37	1.28939	4.8215e-10	0.0541847	0.436546	1	0	0
Target_0273	amine carboxylic acid	Pipecolic acid		0.219041	2.01	2.09925	1.77	0.814185	0.7	0.0237155	0.0171031	0.287237	0.998761	1	0	0
Target_0275	amino acid	glutamic acid	glutamic acid	0.343989	4.87	9.33437	0.42	0.132893	1.31	1.11527	2.79324e-09	0.810027	0.462607	1	0	0
Target_0281	amine			0.240497	1.88	1.80467	0.58	0.201878	0.91	0.185864	0.02903	0.728747	0.871418	1	0	0
Target_0296	alpha hydroxy acid	alpha hydroxyglutarate		0.273225	2.46	3.14685	0.91	0.36078	1.29	1.04593	0.00187816	0.596411	0.48566	1	0	0
Target_0301	monosaccaride	erythrotetrofuranose		0.205665	1.39	0.891702	0.34	0.0972946	0.89	0.155023	0.186016	0.84445	0.896326	0	0	0
Target_0302	amino acid like			0.209763	1.62	1.30048	0.11	0.0210115	0.89	0.159138	0.0843411	0.967238	0.893997	0	0	0
Target_0305	monosaccaride	arabinofuranose		0.228166	2.32	2.78986	1.61	0.730087	0.78	0.0597719	0.00388941	0.331562	0.983701	1	0	0
Target_0312	amino acid	hexahomoserine		0.243085	1.59	1.23828	0.83	0.321344	0.98	0.279381	0.0939427	0.619634	0.799016	0	0	0
Target_0316	amino acid	phenylalanine	phenylalanine	0.293664	4.06	7.19879	1.98	0.929936	0.93	0.209266	3.03381e-07	0.233304	0.845171	1	0	0
Target_0320	monosaccaride	glucopyranose		0.202086	1.82	1.7015	0.27	0.0731954	0.81	0.0820197	0.0357524	0.872906	0.973699	1	0	0
Target_0322	carboxylic acid	succinylacetone		0.183094	1.13	0.494295	0.72	0.268616	0.89	0.151228	0.40441	0.658467	0.897268	0	0	0
Target_0325	nucleic acid	pyrimidinedione		0.499403	9.16	19.8713	9.58	5.33252	1.38	1.31171	3.5932e-19	3.62335e-05	0.434425	1	1	0
Target_0329	monosaccaride	arabinose		0.184896	1.45	0.995372	0.64	0.230406	0.82	0.0860737	0.153661	0.697046	0.973699	0	0	0
Target_0335	saturated fatty acid	dodecanoic acid	dodecanoic acid	0.811487	3.34	5.34511	435.04	115.791	2.14	4.74447	1.64256e-05	3.027e-114	0.00168399	1	1	1
Target_0337	amino acid	asparagine	asparagine	0.313843	2.02	2.08593	5.47	2.92786	1.04	0.380509	0.0174354	0.00538518	0.755954	1	1	0
Target_0346	sugar alcohol	ribitol		0.50761	13.45	30.4185	5.77	3.13286	1.32	1.14594	7.1345e-29	0.00344289	0.462607	1	1	0
Target_0349	carboxylic acid	glutaric acid		0.33826	2.39	2.93529	6.6	3.59885	1.22	0.807414	0.00293304	0.00127288	0.574707	1	1	0
Target_0362	unsaturated fatty acid	10-undecenoic acid		0.262165	2.22	2.55037	1.71	0.782655	1.04	0.386659	0.0063444	0.299467	0.755954	1	0	0
Target_0364	unsaturated fatty acid			0.225674	1.26	0.687126	2.44	1.19249	0.96	0.245701	0.276504	0.138515	0.800293	0	0	0
Target_0368	unsaturated fatty acid			0.239564	1.89	1.84318	0.99	0.398848	0.97	0.264736	0.0271035	0.561231	0.800293	1	0	0
Target_0370	lactone			0.228177	1.22	0.625966	4	2.09313	1.02	0.357976	0.311593	0.0290155	0.773676	0	1	0
Target_0374	saturated fatty acid			0.208447	1.96	2.00159	1.36	0.592903	0.78	0.0607828	0.0200339	0.408087	0.983701	1	0	0
Target_0375	amide			0.196668	2.43	3.05834	0.45	0.142977	0.55	0.00160582	0.00223966	0.79612	0.998761	1	0	0
Target_0378	organophosphate	glycerol 3-phosphate		0.226211	0.93	0.263473	0.26	0.0696675	1.09	0.490604	0.617852	0.875191	0.70265	0	0	0
Target_0379	organophosphate	glycerol 3-phosphate		0.261392	3.01	4.51673	0.75	0.28377	1.1	0.524991	0.00010161	0.64431	0.689232	1	0	0
Target_0383	saturated fatty acid	tridecanoic acid		0.262552	2.87	4.09288	2.54	1.24923	0.73	0.0325939	0.00025592	0.131681	0.998761	1	0	0
Target_0385	monosaccaride			0.277689	3.72	6.35271	5.23	2.81748	0.78	0.0615521	1.8866e-06	0.00677817	0.983701	1	1	0
Target_0394	monosaccaride			0.239005	1.83	1.71283	4.72	2.5095	0.95	0.238273	0.0351704	0.0128567	0.804494	1	1	0
Target_0395	monosaccaride	mannose or fructose		0.226315	1.35	0.832641	2.42	1.18134	1.18	0.734237	0.20827	0.139965	0.574707	0	0	0
Target_0397	monosaccaride	mannose or fructose		0.371375	5.88	12.0607	8.75	4.87741	1.06	0.42592	8.5576e-12	9.18484e-05	0.737423	1	1	0
Target_0399	monosaccaride	fructose	fructose	0.196807	1.1	0.458793	3.7	1.91731	0.92	0.194717	0.430597	0.0383421	0.865457	0	1	0
Target_0401	monosaccaride	fructose	fructose	0.213117	1.41	0.93046	2.57	1.26709	0.86	0.123534	0.175579	0.129615	0.92393	0	0	0
Target_0412	branched saturated fatty acid			0.282072	1.69	1.39747	1.17	0.493017	0.77	0.056262	0.0686974	0.473174	0.983701	0	0	0
Target_0416	monosaccaride	glucose	glucose	0.25942	1.44	0.974403	3.12	1.58439	1.44	1.58095	0.159962	0.0676269	0.327192	0	0	0
Target_0418	saturated fatty alcohol	tetracosanediol		0.176412	1.17	0.550574	4.66	2.48258	0.68	0.0177959	0.362994	0.0133814	0.998761	0	1	0
Target_0421	unsaturated fatty acid			0.222891	1.59	1.25074	3.36	1.71825	0.99	0.294726	0.0929006	0.051109	0.799016	0	0	0
Target_0423	branched saturated fatty acid			0.292673	1.81	1.62546	2.53	1.23169	0.66	0.0152229	0.04179	0.133763	0.998761	1	0	0
Target_0426	amine	cadaverine		0.581169	13.68	29.7976	18.07	10.0673	1.52	1.85999	1.3317e-28	1.45586e-09	0.258138	1	1	0
Target_0428	saturated fatty acid	myristic acid, tetradecanoic acid	myristic acid, tetradecanoic acid	0.580654	7.11	15.3364	71.52	35.2421	2.14	4.75217	7.835e-15	3.57e-34	0.00168399	1	1	1
Target_0432	monosaccaride	fructose	fructose	0.216673	1.19	0.580545	1.31	0.565295	1.2	0.779462	0.343527	0.420495	0.574707	0	0	0
Target_0435	monosaccaride	glucose or fructose		0.237677	2.23	2.60539	5.22	2.80677	0.87	0.130635	0.00565772	0.00678577	0.916705	1	1	0
Target_0437	amino carboxylic acid			0.221685	1.3	0.742742	0.68	0.246367	1.24	0.886442	0.246819	0.681652	0.554322	0	0	0
Target_0440	monosaccaride	fructose	fructose	0.251653	1.39	0.896698	1.57	0.707184	1.3	1.08358	0.185325	0.342984	0.482069	0	0	0
Target_0450	amino acid	tyrosine	tyrosine	0.269145	2.73	3.80246	3.08	1.55693	1.05	0.408712	0.00048312	0.0710541	0.737423	1	0	0
Target_0456	saturated fatty acid like			0.151254	0.65	0.0606434	1.2	0.510315	0.73	0.03303	0.883854	0.458306	0.998761	0	0	0
Target_0458	unsaturated fatty acid			0.196518	0.89	0.221849	2.44	1.19083	0.91	0.177554	0.667857	0.138515	0.871418	0	0	0
Target_0459	amino acid			0.189082	1.02	0.358118	0.85	0.330341	1	0.321985	0.525532	0.615521	0.799016	0	0	0
Target_0460	unsaturated fatty ester			0.17918	1.9	1.87328	1.48	0.660534	0.52	0.00066606	0.0255467	0.367423	0.998761	1	0	0
Target_0466	monosaccaride			0.198082	0.94	0.273255	0.91	0.359576	1.12	0.574549	0.617852	0.596411	0.682292	0	0	0
Target_0467	amino acid	tyrosine	tyrosine	0.21447	0.74	0.107197	0.86	0.334165	1.26	0.939114	0.820776	0.615521	0.540862	0	0	0
Target_0471	sugar alcohol	myo-inositol	myo-inositol	0.174684	0.99	0.321245	0.37	0.11181	0.88	0.140974	0.564859	0.830763	0.907154	0	0	0
Target_0472	saturated fatty acid	Hexadecanoic acid		0.146117	1.46	1.01044	0.11	0.0191363	0.51	0.00053828	0.149638	0.967238	0.998761	0	0	0
Target_0479	monosaccaride	glucose or myo-inositol		0.262516	2.23	2.60964	3.42	1.75693	1.25	0.913813	0.00565772	0.0488465	0.554322	1	1	0
Target_0484	amino saturated fatty acid			0.319361	2.62	3.50261	8.87	4.91948	1.09	0.505246	0.00090432	9.00362e-05	0.70265	1	1	0
Target_0492	phenylsuccinate			0.210287	1.01	0.348053	1.46	0.648436	1.19	0.76357	0.534428	0.368553	0.574707	0	0	0
Target_0509	unsaturated fatty acid			0.201167	0.91	0.238966	0.37	0.109327	1.2	0.780991	0.64589	0.830763	0.574707	0	0	0
Target_0511	unsaturated fatty acid	palmitoletic acid	palmitoletic acid	0.237042	0.56	0.03	1.28	0.5497	1.63	2.32201	0.938272	0.428782	0.127271	0	0	0
Target_0514	unsaturated fatty acid			0.242026	1.97	2.01301	2.01	0.946311	1.08	0.48265	0.0197263	0.227535	0.707412	1	0	0
Target_0521	saturated fatty acid	hexadecanoic acid, palmitic acid	hexadecanoic acid, palmitic acid	0.510208	6.52	13.7638	43.35	23.0303	1.68	2.54698	2.0134e-13	2.9069e-22	0.111471	1	1	0
Target_0524	sugar alcohol	scyllo-inositol		0.396932	6.86	14.6668	5.86	3.18548	1.29	1.04144	2.8768e-14	0.00321055	0.48566	1	1	0
Target_0526	catecholamine-like			0.242031	2.66	3.62254	3.5	1.80292	0.65	0.010527	0.00069683	0.0459988	0.998761	1	1	0
Target_0530	saturated fatty amide			0.222038	1.4	0.902564	1.72	0.791192	1.1	0.532976	0.184278	0.299453	0.689232	0	0	0
Target_0532	sugar amide			0.450029	5.67	10.62	3.41	1.73576	1.07	0.454632	1.6612e-10	0.050098	0.730668	1	0	0
Target_0533	amino acid	l-dopa	l-dopa	0.253985	2.58	3.41853	3.92	2.04143	0.78	0.0609584	0.00104907	0.0314788	0.983701	1	1	0
Target_0537	saturated fatty acid	Heptadecanoic acid		0.204619	1.41	0.91986	2.44	1.19091	0.95	0.235985	0.178489	0.138515	0.804494	0	0	0
Target_0541	aromatic triazine			0.339261	3.91	6.80723	10.5	5.88182	0.98	0.286388	6.77873e-07	1.11582e-05	0.799016	1	1	0
Target_0551	unsaturated fatty acid	9,12-Octadecenoic acid		0.171485	1.48	1.03908	1.32	0.574456	0.68	0.0171052	0.14362	0.420495	0.998761	0	0	0
Target_0553	unsaturated fatty acid	9-Octadecanoic acid		0.189389	1.87	1.82044	0.4	0.122566	0.76	0.0452094	0.0282749	0.819874	0.985453	1	0	0
Target_0554	aromatic triazine			0.31438	4.04	7.14135	3.8	1.97398	0.96	0.255051	3.37622e-07	0.0348323	0.800293	1	1	0
Target_0556	unsaturated fatty acid	15-Octadecenoic acid		0.227951	1.84	1.74626	1.81	0.838606	1.05	0.404125	0.0328838	0.279553	0.737423	1	0	0
Target_0559	catecholamine-like			0.308177	0.79	0.143991	0.54	0.185144	1.3	1.01365	0.771438	0.749048	0.503367	0	0	0
Target_0564	saturated fatty acid	octadecanoic acid		0.197944	1.97	2.01311	1.21	0.514186	0.65	0.0101173	0.0197263	0.457874	0.998761	1	0	0
Target_0568	saturated fatty acid	heptadecanoic acid	heptadecanoic acid	0.294982	2.37	2.91698	6.93	3.80551	1.12	0.57774	0.00301859	0.00088991	0.682292	1	1	0
Target_0569	amino acid	tyrosine-like		0.310653	0.93	0.259642	1.8	0.828878	0.97	0.260888	0.619571	0.282968	0.800293	0	0	0
Target_0579	no good hit			0.221135	1.08	0.431458	1.4	0.616179	1.12	0.575013	0.455554	0.390125	0.682292	0	0	0
Target_0583	no good hit			0.227624	0.87	0.208482	1.31	0.567543	0.96	0.251851	0.684656	0.420495	0.800293	0	0	0
Target_0588	flavonoid			0.207859	0.95	0.280692	1.44	0.636323	1.05	0.414358	0.612392	0.375682	0.737423	0	0	0
Target_0595	saturated fatty amide	Nonamide		0.262841	1.94	1.9474	0.67	0.245154	1.26	0.936695	0.0222186	0.681652	0.540862	1	0	0
Target_0597	unsaturated fatty acid			0.31832	2.04	2.17729	17.52	9.87246	1.23	0.874867	0.0144563	2.09024e-09	0.554322	1	1	0
Target_0599	unsaturated fatty acid	linoleic acid, or olenic acid, or petroselinic acid		0.190412	0.87	0.20495	2.59	1.27692	0.99	0.294773	0.686187	0.12836	0.799016	0	0	0
Target_0602	unsaturated fatty acid	elaidic acid or linolenic acid		0.200343	0.93	0.265845	3.98	2.08494	0.99	0.295387	0.617852	0.0290155	0.799016	0	1	0
Target_0611	saturated fatty acid	octodecanoic acid	octodecanoic acid	0.270302	2.59	3.46801	3.44	1.76519	1.17	0.708939	0.00096448	0.0488465	0.576194	1	1	0
Target_0618	saturated fatty amide	dimethyldecanamide		0.395036	4.58	8.58633	22.55	12.5911	1.03	0.367138	1.42571e-08	4.7943e-12	0.767278	1	1	0
Target_0628	saturated fatty amide	dimethyldodecanamide		0.156591	0.67	0.073369	1.07	0.443849	0.84	0.102213	0.867763	0.509822	0.947336	0	0	0
Target_0639	unsaturated fatty ester	13-Octadecanal		0.405887	2.55	3.346	32.02	17.3881	1.09	0.500971	0.00120433	9.5643e-17	0.70265	1	1	0
Target_0640	aromatic secondary amine			0.300648	1.34	0.786495	0.31	0.0864541	1.11	0.530078	0.226471	0.860062	0.689232	0	0	0
Target_0649	pyridazine			0.160951	0.98	0.313212	0.09	0.0158426	0.78	0.0595987	0.571785	0.969362	0.983701	0	0	0
Target_0664	quinoline			0.170026	1.25	0.66644	0.45	0.145411	0.78	0.056932	0.287921	0.79612	0.983701	0	0	0
Target_0678	sugar alcohol			0.373793	5.75	11.6141	7.85	4.33965	0.96	0.244973	2.2738e-11	0.00030552	0.800293	1	1	0
Target_0683	saturated fatty acid alcohol			0.332838	1.7	1.44044	2.79	1.3834	1.33	1.12647	0.0633891	0.103129	0.462607	0	0	0
Target_0689	unsaturated fatty amide	9-Octadecenamide		0.196162	1.36	0.84203	0.48	0.157111	0.85	0.118682	0.205371	0.784554	0.92393	0	0	0
Target_0695	no good hit			0.172574	0.47	0.0125506	0.83	0.322421	1.06	0.424399	0.971515	0.619634	0.737423	0	0	0
Target_0706	unsaturated fatty acid	eiconsanoic acid	eiconsanoic acid	0.266131	1.79	1.62925	4.39	2.3181	1.11	0.541885	0.04179	0.0191266	0.689232	1	1	0
Target_0710	dioxolane-like			0.207466	1.16	0.542325	2.11	1.00596	1.03	0.3657	0.364921	0.204946	0.767278	0	0	0
Target_0712	amine	Guanidine		0.223146	1.99	2.05403	2.12	1.012	0.9	0.17194	0.0183474	0.204386	0.874056	1	0	0
Target_0724	nitropropene			0.198499	1.19	0.57275	1.31	0.567445	1	0.315383	0.347319	0.420495	0.799016	0	0	0
Target_0728	acetyloxime-like			0.417875	3.19	4.88549	23.82	13.1101	1.23	0.849208	4.50774e-05	1.6124e-12	0.574707	1	1	0
Target_0733	aromatic secondary amine			0.226797	1.33	0.789616	1.97	0.926195	1.21	0.808518	0.226471	0.233304	0.574707	0	0	0
Target_0743	amino acid	aspartic acid-like		0.218308	1.11	0.467372	2.5	1.2204	0.85	0.111679	0.42499	0.135633	0.932891	0	0	0
Target_0749	oleanoic acid-like			0.236183	1.34	0.808636	0.98	0.393142	1.02	0.347986	0.218451	0.56441	0.78428	0	0	0
Target_0755	standard spike			0.197881	1.29	0.735798	0.12	0.0225246	1.05	0.418953	0.24898	0.967238	0.737423	0	0	0
Target_0757	disaccaride			0.191689	1.47	1.02083	0.4	0.12474	0.88	0.148658	0.148536	0.819874	0.897268	0	0	0
Target_0763	disaccaride			0.141228	0.82	0.169386	0.3	0.0844591	0.69	0.019036	0.736084	0.860062	0.998761	0	0	0
Target_0772	furanone-like			0.233174	0.57	0.0332934	0.8	0.303822	1.3	1.05597	0.936217	0.631138	0.48566	0	0	0
Target_0776	disaccaride	maltose	maltose	0.511468	13.07	29.5573	14.07	7.93706	1.01	0.328977	1.3317e-28	1.27155e-07	0.799016	1	1	0
Target_0779	nucleoside	adenosine	adenosine	0.39545	2.74	3.6594	1.16	0.48895	1.7	2.43423	0.00065027	0.473895	0.114673	1	0	0
Target_0781	dithiane			0.205065	1.02	0.364889	0.5	0.164303	1.19	0.757788	0.522362	0.776346	0.574707	0	0	0
Target_0784	disaccaride			0.252186	2.15	2.41591	1.48	0.656099	1.2	0.784305	0.00844333	0.367423	0.574707	1	0	0
Target_0786	disaccaride			0.227546	1.92	1.92581	0.36	0.106525	1.12	0.575667	0.0228699	0.831388	0.682292	1	0	0
Target_0789	disaccaride	maltose	maltose	0.512894	13.05	29.5454	15.22	8.58155	0.93	0.208176	1.3317e-28	3.26739e-08	0.845171	1	1	0
Target_0791	amino acid	endocannabinoid	arachidonoyl dopamine	0.385773	5.56	11.2276	12.55	7.07456	1.15	0.635899	4.8143e-11	7.96647e-07	0.645458	1	1	0
Target_0793	disaccaride	trehalose	trehalose	0.233226	1.32	0.774429	1.51	0.675298	1.31	1.12256	0.231139	0.359047	0.462607	0	0	0
Target_0796	disaccaride	trehalose	trehalose	0.242879	1.93	1.93775	2.02	0.955339	1.16	0.661513	0.0224813	0.225276	0.61771	1	0	0
Target_0801	hydrocarbon			0.219537	0.74	0.111242	3.59	1.8495	1.11	0.546486	0.820197	0.0440746	0.689232	0	1	0
Target_0813	disaccaride			0.315082	3.68	6.19279	3.99	2.0866	1.05	0.419724	2.55244e-06	0.0290155	0.737423	1	1	0
Target_0837	disaccaride			0.406217	5.24	10.3357	14.9	8.39436	1.35	1.22368	3.0829e-10	4.71374e-08	0.462607	1	1	0
Target_0850	disaccaride			0.444545	6.57	13.8005	17.31	9.73292	1.43	1.53427	1.9737e-13	2.6606e-09	0.341551	1	1	0
Target_0854	alcane	Eicosane		0.25211	2.3	2.75551	0.64	0.228892	1.05	0.422199	0.00410435	0.697046	0.737423	1	0	0
Target_0868	sulfur containing			0.246416	1.48	1.04459	1.14	0.476681	1.24	0.901212	0.14362	0.480963	0.554322	0	0	0
Target_0927	alcane	tridecane		0.429103	7.24	15.2056	2.91	1.45891	1.32	1.11609	9.7063e-15	0.0878408	0.462607	1	0	0
Target_0935	saturated fatty alcohol	1-Eicosanol		0.331234	4.04	6.88695	3.44	1.75726	0.75	0.0458579	5.91714e-07	0.0488465	0.985453	1	1	0
Target_1000	steroid	ergosterol		0.377912	4.2	7.48867	6.94	3.80398	1.39	1.34863	1.68603e-07	0.00088991	0.434425	1	1	0
Target_1012	anthraquinone-like			0.686624	4	6.84045	135.47	51.9916	1.07	0.453879	6.42895e-07	9.5325e-51	0.730668	1	1	0
Target_1014	disaccaride			0.337052	2.31	2.75623	11.52	6.4383	1.19	0.733057	0.00410435	3.24579e-06	0.574707	1	1	0
Target_1019	disaccaride			0.189639	1.17	0.545583	0.78	0.298123	0.91	0.176279	0.364675	0.631138	0.871418	0	0	0
Target_1026	steroid	sitosterol		0.396471	5.41	10.6374	3.56	1.83595	1.47	1.6505	1.6577e-10	0.0447257	0.298685	1	1	0
Target_1027	quinoline			0.236061	0.84	0.180519	5.8	3.14726	1.18	0.716073	0.72165	0.00341596	0.576194	0	1	0
Target_1029	ploysaccaride	pentasaccaride		0.389237	5.48	10.6666	2.55	1.25257	1.04	0.384278	1.6117e-10	0.131681	0.755954	1	0	0
Target_1032	disaccaride			0.386197	5.56	11.1862	7.17	3.95073	1.4	1.40127	5.0749e-11	0.00067569	0.434425	1	1	0
Target_1039	disaccaride			0.377081	5.69	11.5376	6.88	3.77898	1.18	0.727065	2.5824e-11	0.00091491	0.574707	1	1	0
Target_1047	aromatic idodine containing			0.328172	2.7	3.71127	8.78	4.88555	1.27	0.974824	0.00058639	9.18484e-05	0.535569	1	1	0
Target_1049	aromatic triazol			0.455664	3.6	5.69116	7.56	4.10786	1.57	1.95582	7.61579e-06	0.00050302	0.258138	1	1	0
Target_1050	ferrocene			0.294313	2.46	3.13996	7.21	3.97256	1.11	0.545324	0.00188169	0.00066399	0.689232	1	1	0
Target_1054	sulfur containing aromatic indole			0.435766	7.3	15.4639	6.74	3.68724	1.33	1.15891	6.4257e-15	0.00106734	0.462607	1	1	0
Target_1067	disaccaride			0.518755	7.01	14.7999	41.72	21.968	1.13	0.582999	2.2802e-14	2.8757e-21	0.682292	1	1	0
Target_1089	flavonoid			0.361017	3.03	4.43465	6.89	3.75696	1.11	0.539621	0.00012059	0.00093501	0.689232	1	1	0
Target_1154	sulfur containing	sulfur containing amino acid		0.387562	4.15	7.27667	3.87	2.00827	1.37	1.26812	2.6025e-07	0.0333587	0.438527	1	1	0
