# Supplementary material for: Metabolomic and Gene Expression Profiles Exhibit Modular Genetic and Dietary Structure Linking Metabolic Syndrome Phenotypes in Drosophila
Source: G3 (Bethesda). 2015 Nov 3;5(12):2817–29. doi: 10.1534/g3.115.023564 (PMC4683653; doi:10.1534/g3.115.023564)
Supplement: Supporting Information [file supp_g3.115.023564_File_S3.txt]

Variable	With	Pearson_Correlation	NObs	NegLog10_p	NegLog10_p FDR Adjusted	Gene ID
FBtr0084450	Sugar	0.32188927	169	4.70433044	0.00817071	Hmgcr
FBtr0086639	Sugar	0.32155064	169	4.69510211	0.0082117	CG15093
FBtr0076003	Sugar	0.32123852	169	4.68660592	0.00821927	Est-6
FBtr0086638	Sugar	0.31913982	169	4.6297216	0.00872163	CG15093
FBtr0073048	Sugar	-0.3165229	169	4.55938218	0.00968477	CG14959
FBtr0073979	Sugar	0.30325089	169	4.21261611	0.01529528	CG9512
FBtr0071527	Sugar	0.30123057	169	4.16127174	0.01638733	CG30296
FBtr0079795	Sugar	-0.29952	169	4.11809216	0.01699494	Ggamma30A
FBtr0091656	Sugar	0.2994323	169	4.11588702	0.01699494
FBtr0084100	Sugar	0.2949971	169	4.00521822	0.01902621	CG3301
FBtr0070814	Sugar	0.29424747	169	3.98669037	0.019494	CG12239
FBtr0076084	Sugar	0.29353541	169	3.96913823	0.01995957	CG10361
FBtr0077272	Sugar	0.2901542	169	3.88641914	0.02166613	Ser6
FBtr0075471	Sugar	0.2900717	169	3.88441371	0.02166613	CG4962
FBtr0072410	Sugar	0.28861564	169	3.84912056	0.02295511	CG15861
FBtr0088815	Sugar	0.28788626	169	3.83151281	0.02344465	CG8709
FBtr0076388	Sugar	0.28766143	169	3.82609484	0.02360261	CG18179
FBtr0084901	Sugar	0.28656377	169	3.79970835	0.0244052	CG5028
FBtr0071543	Sugar	0.28648331	169	3.79777848	0.0244052	Cht4
FBtr0083797	Sugar	0.28568884	169	3.77875309	0.02465547	CG11659
FBtr0080880	Sugar	-0.2845974	169	3.75270855	0.02506252	CG5888
FBtr0080685	Sugar	-0.2841563	169	3.74221245	0.02525973	CG15279
FBtr0088895	Sugar	-0.2838048	169	3.73386096	0.02534778	Prosalpha6
FBtr0076359	Sugar	0.28244698	169	3.70170276	0.0260217	CG14164
FBtr0077080	Sugar	0.28200953	169	3.69137714	0.02635424	CG32412
FBtr0086491	Sugar	-0.2819123	169	3.68908498	0.02635424	CG15905
FBtr0077243	Sugar	0.28186747	169	3.6880278	0.02635424	Mgstl
FBtr0073690	Sugar	0.2804876	169	3.65558543	0.02748878	CG3775
FBtr0080836	Sugar	-0.2801645	169	3.64801421	0.02779177	CG4455
FBtr0070450	Sugar	0.27997278	169	3.64352456	0.0278174	CG8310
FBtr0100356	Sugar	0.2794192	169	3.63058171	0.02808241	Spn43Ab
FBtr0079268	Sugar	0.27860958	169	3.61170106	0.02857683	CG9535
FBtr0073049	Sugar	-0.2785484	169	3.61027597	0.02857766	CG14959
FBtr0084601	Sugar	-0.2782078	169	3.60235308	0.02872239	CG6356
FBtr0081350	Sugar	0.27649804	169	3.56273023	0.03022339	CG10659
FBtr0088507	Sugar	0.27569924	169	3.54430642	0.03094646	prel
FBtr0080927	Sugar	-0.2753763	169	3.536874	0.03105108	CG13284
FBtr0086123	Sugar	0.27503366	169	3.52899767	0.03123356	CG3270
FBtr0079439	Sugar	-0.2749097	169	3.52615149	0.03131182	CG5171
FBtr0087978	Sugar	-0.2745765	169	3.5185062	0.03149852	Rep1
FBtr0078322	Sugar	0.27424916	169	3.51100353	0.03182233	Ac78C
FBtr0100264	Sugar	-0.2742279	169	3.51051547	0.03182233	CG15279
FBtr0082475	Sugar	-0.2736161	169	3.49652266	0.03214743	sad
FBtr0071687	Sugar	0.2726338	169	3.47412049	0.03268375	clt
FBtr0073474	Sugar	0.27250782	169	3.47125355	0.03273915	CG32667
FBtr0087500	Sugar	-0.2724753	169	3.470513	0.03273915	CG12863
FBtr0083711	Sugar	0.27218975	169	3.46402137	0.03293062	CG14285
FBtr0074655	Sugar	0.27211211	169	3.46225728	0.03293062	CG7280
FBtr0075881	Sugar	-0.2718911	169	3.45723779	0.03293062	RpS12
FBtr0091930	Sugar	0.27161838	169	3.45105156	0.03312112	CG33926
FBtr0071321	Sugar	0.27119518	169	3.44146356	0.03344793	c12.2
FBtr0078229	Sugar	0.26991437	169	3.41254	0.03405576	Las
FBtr0078225	Sugar	0.26948636	169	3.40290621	0.03438072	CG11796
FBtr0088136	Sugar	-0.2691302	169	3.39490253	0.0345052	CG7777
FBtr0079001	Sugar	0.26907595	169	3.39368327	0.03455953	Cg25C
FBtr0089481	Sugar	0.26722654	169	3.35230293	0.03649595	att-ORFA
FBtr0076456	Sugar	-0.2664084	169	3.33409201	0.03722768	CG3689
FBtr0078297	Sugar	0.26592576	169	3.32337405	0.03772424	CG10512
FBtr0070349	Sugar	-0.2638903	169	3.27839711	0.03946903	CG3857
FBtr0086998	Sugar	0.26304957	169	3.25992326	0.04032975	CG30457
FBtr0087036	Sugar	-0.2629418	169	3.25756009	0.04040724	CG5859
FBtr0076745	Sugar	-0.2620558	169	3.23816322	0.04155733	bip1
FBtr0083404	Sugar	0.26152236	169	3.22651871	0.04220899	CG31267
FBtr0075161	Sugar	0.26090452	169	3.21306104	0.04296915	CG5567
FBtr0073516	Sugar	-0.2605318	169	3.20495811	0.04324086	nod
FBtr0083900	Sugar	0.25966946	169	3.18625622	0.04404776	CG4362
FBtr0081683	Sugar	0.25949067	169	3.18238663	0.0441036	CG31286
FBtr0086674	Sugar	0.25946497	169	3.18183069	0.0441036	GstE6
FBtr0079929	Sugar	-0.2588513	169	3.16857006	0.04497781	bib
FBtr0089426	Sugar	-0.2588163	169	3.16781491	0.04497781	CG18853
FBtr0071181	Sugar	0.2585526	169	3.16212807	0.04539975	ND75
FBtr0079080	Sugar	0.25823093	169	3.1551984	0.04557	CG14022
FBtr0087429	Sugar	0.25621708	169	3.11201246	0.04748595	CG10249
FBtr0079685	Sugar	0.25617133	169	3.11103538	0.04748595	Acer
FBtr0088690	Sugar	-0.2560305	169	3.10802835	0.0476456	Cyp6a13
FBtr0085427	Sugar	0.25591169	169	3.10549349	0.04775752	CG2010
FBtr0088137	Sugar	-0.255491	169	3.09652641	0.04835627	CG7777
FBtr0087307	Sugar	0.25532092	169	3.0929047	0.04840318	2
FBtr0077641	Sugar	-0.2551496	169	3.08926013	0.04846652	gammaTub23C
FBtr0080551	Sugar	0.2550672	169	3.08750706	0.04846652	CG7968
FBtr0079925	Sugar	0.25498036	169	3.08566083	0.04846652	Cyp4e3
FBtr0073141	Sugar	-0.2540457	169	3.06583026	0.04935786	ImpE2
FBtr0089282	Sugar	-0.2534348	169	3.05290913	0.05035194	Ten-a
FBtr0075986	Sugar	-0.2533719	169	3.05157918	0.05038552	CG32104
FBtr0078052	Sugar	0.2531591	169	3.04708754	0.05051782	CG33127
FBtr0076173	Sugar	0.25264719	169	3.03629549	0.0509071	CG7560
FBtr0077429	Sugar	-0.2522932	169	3.02884458	0.05114016	Traf1
FBtr0072869	Sugar	0.25195468	169	3.02173077	0.05158916	CG1919
FBtr0083273	Sugar	-0.2509611	169	3.00090305	0.05213364	Sulf1
FBtr0082740	Sugar	0.25084642	169	2.99850555	0.05219949	CG8774
FBtr0087646	Sugar	0.25022445	169	2.98551598	0.05314009	CG6337
FBtr0077516	Sugar	0.2501202	169	2.98334185	0.05321259	CG2772
FBtr0079365	Sugar	-0.2499449	169	2.97968913	0.05342575	iHog
FBtr0080133	Sugar	0.24960517	169	2.97261451	0.05402732	long chain
FBtr0087766	Sugar	0.2494868	169	2.97015203	0.05405992	AQP
FBtr0073928	Sugar	-0.2494388	169	2.96915369	0.0541062	CG13403
FBtr0086841	Sugar	0.24837922	169	2.94716811	0.05587799	CG14481
FBtr0088817	Sugar	-0.2482664	169	2.94483281	0.05597724	CG11508
FBtr0072247	Sugar	-0.2479813	169	2.9389359	0.05649777	CG16786
FBtr0073813	Sugar	-0.2478942	169	2.93713486	0.05661328	CG32627
FBtr0070298	Sugar	0.24785466	169	2.93631824	0.05668012	CG14787
FBtr0081285	Sugar	0.24715692	169	2.9219215	0.05777493	CG10194
FBtr0078338	Sugar	0.24624022	169	2.90306787	0.05860565	CG7658
FBtr0085217	Sugar	-0.2462362	169	2.90298596	0.05860565	CG12880
FBtr0084969	Sugar	-0.245798	169	2.89399876	0.05932402	CG14544
FBtr0083331	Sugar	0.24530309	169	2.88386593	0.06002224	CG14893
FBtr0083820	Sugar	0.24524842	169	2.88274792	0.06002224	CG4733
FBtr0089003	Sugar	0.24519287	169	2.88161217	0.06002224	CG30503
FBtr0077972	Sugar	0.24505647	169	2.87882463	0.06018147	CG5001
FBtr0070170	Sugar	-0.2447114	169	2.87177901	0.06082062	mus81
FBtr0071180	Sugar	0.2446465	169	2.87045541	0.06092735	ND75
FBtr0074028	Sugar	0.24449211	169	2.86730716	0.0612725	Cyp4s3
FBtr0078485	Sugar	-0.2444491	169	2.86643015	0.06127331	CG7133
FBtr0085398	Sugar	-0.2441248	169	2.85982574	0.06178226	SP1029
FBtr0070088	Sugar	0.24384906	169	2.85421557	0.06224227	arg
FBtr0071397	Sugar	0.24366878	169	2.8505514	0.06248092	CG15247
FBtr0075579	Sugar	-0.2436458	169	2.85008411	0.06248092	comm
FBtr0081079	Sugar	-0.2435792	169	2.84873256	0.06263437	CG10414
FBtr0087382	Sugar	-0.2430939	169	2.83888531	0.06333869	unc-5
FBtr0082111	Sugar	0.24280226	169	2.83297681	0.06349386	CG9396
FBtr0076732	Sugar	-0.2426547	169	2.8299901	0.06354765	CG13676
FBtr0079563	Sugar	-0.2424987	169	2.82683495	0.0638149	CG14534
FBtr0074452	Sugar	0.24241369	169	2.82511586	0.06385223	CG5703
FBtr0075140	Sugar	0.24236649	169	2.82416184	0.06385223	CG7430
FBtr0072761	Sugar	0.24227652	169	2.8223439	0.06385223	CG13920
FBtr0070451	Sugar	0.24193579	169	2.81546483	0.06432523
FBtr0089982	Sugar	0.24184053	169	2.81354331	0.0644546	Fur1
FBtr0077606	Sugar	-0.2418126	169	2.8129798	0.0644546	CG9664
FBtr0085778	Sugar	-0.2412026	169	2.80069364	0.06504597	chp
FBtr0077179	Sugar	0.24072474	169	2.79109142	0.06581313	CG10672
FBtr0070586	Sugar	-0.2407146	169	2.79088877	0.06581313	CG2875
FBtr0087145	Sugar	0.24026158	169	2.78180158	0.06662336	Hmgs
FBtr0100117	Sugar	0.24023036	169	2.78117591	0.06664254
FBtr0089926	Sugar	0.24011857	169	2.77893658	0.06687072	CG7824
FBtr0085255	Sugar	0.2400813	169	2.77819023	0.06690956	CG5527
FBtr0081199	Sugar	0.23994282	169	2.77541807	0.06718366	CG17350
FBtr0088838	Sugar	-0.239822	169	2.77300097	0.06729125	phr
FBtr0082575	Sugar	0.23945248	169	2.76561494	0.06778513	GstD8
FBtr0079896	Sugar	-0.2390521	169	2.75762578	0.06820435	CG31712
FBtr0086975	Sugar	0.23865128	169	2.74963898	0.06892249	fat-spondin
FBtr0080000	Sugar	0.23830059	169	2.74266256	0.06958529	CG5045
FBtr0079351	Sugar	0.2382786	169	2.74222548	0.06958529	CG10399
FBtr0086731	Sugar	0.23826257	169	2.74190678	0.06958529	CG14497
FBtr0087450	Sugar	0.23787142	169	2.73413858	0.07022082	Cyp6a22
FBtr0079499	Sugar	0.23766223	169	2.72998915	0.07059437	CG7214
FBtr0085368	Sugar	0.23749742	169	2.72672249	0.07059437	CG11876
FBtr0079883	Sugar	-0.2374211	169	2.72521083	0.07059437	CG4619
FBtr0078944	Sugar	0.23719486	169	2.72073126	0.0707651	eIF3-S10
FBtr0079843	Sugar	0.23706313	169	2.71812513	0.07093096	CG15828
FBtr0073386	Sugar	0.23706184	169	2.71809963	0.07093096	v
FBtr0006151	Sugar	0.23674171	169	2.71177209	0.07178167
FBtr0075232	Sugar	-0.2367164	169	2.71127156	0.07182646	blot
FBtr0071142	Sugar	-0.2364457	169	2.70592827	0.07240946	Nek2
FBtr0077521	Sugar	0.23636246	169	2.70428676	0.07249185	Pdsw
FBtr0079036	Sugar	0.23601335	169	2.69740659	0.07299905	vkg
FBtr0081449	Sugar	0.2359134	169	2.69543866	0.07315617	CG14400
FBtr0079218	Sugar	0.23575112	169	2.6922451	0.07348386	slmo
FBtr0086862	Sugar	0.23562604	169	2.68978523	0.07365679	CG4984
FBtr0088789	Sugar	-0.2354622	169	2.68656441	0.07399741	CG2183
FBtr0078139	Sugar	-0.2352591	169	2.6825759	0.07414688	CG11604
FBtr0087622	Sugar	0.23505427	169	2.67855593	0.07445539	CG16935
FBtr0081203	Sugar	0.23500096	169	2.6775105	0.0744693	CG13085
FBtr0072677	Sugar	0.23497864	169	2.67707272	0.0744693	mtacp1
FBtr0085791	Sugar	-0.2347969	169	2.67351024	0.07468036	CG1499
FBtr0073756	Sugar	-0.2344749	169	2.66720459	0.07520612	CG15744
FBtr0076651	Sugar	0.23446538	169	2.66701837	0.07520612	CG6638
FBtr0073053	Sugar	-0.2344313	169	2.6663524	0.07520612	CG12009
FBtr0089979	Sugar	-0.234427	169	2.6662675	0.07520612	E23
FBtr0074908	Sugar	0.23405009	169	2.65889854	0.07580699	CG7433
FBtr0083157	Sugar	0.23377525	169	2.65353256	0.07616278	CG14872
FBtr0085722	Sugar	0.23368282	169	2.65172942	0.07640136	CG11315
FBtr0071929	Sugar	0.23344728	169	2.64713718	0.07682475	CG3746
FBtr0078504	Sugar	0.23338119	169	2.64584958	0.07688042	CG11438
FBtr0074559	Sugar	0.23304347	169	2.63927488	0.07761873	Tsf1
FBtr0088637	Sugar	0.23279489	169	2.63444151	0.07824136	Rya-r44F
FBtr0089041	Sugar	-0.2327213	169	2.63301112	0.07837377	Spn43Aa
FBtr0089033	Sugar	-0.2326887	169	2.63237796	0.07842485	lbm
FBtr0078842	Sugar	0.23267054	169	2.63202543	0.07845078	CG12007
FBtr0072918	Sugar	0.23259508	169	2.63056002	0.07848942	CG33232
FBtr0080971	Sugar	-0.232513	169	2.62896547	0.07853378	beat-IIIc
FBtr0087536	Sugar	0.23241131	169	2.62699285	0.07857882	CG8503
FBtr0072304	Sugar	-0.2321522	169	2.6219681	0.07888865	CG13585
FBtr0076122	Sugar	0.232152	169	2.6219642	0.07888865	CG14132
FBtr0070656	Sugar	-0.2317976	169	2.61510027	0.07933017	mei-9
FBtr0071306	Sugar	-0.2316615	169	2.6124664	0.07946552	CG12106
FBtr0084466	Sugar	0.23156722	169	2.61064332	0.07961439	CG10219
FBtr0073278	Sugar	0.23151988	169	2.60972817	0.07964866	Faa
FBtr0079063	Sugar	0.23120786	169	2.60370015	0.07980032	TpnC25D
FBtr0074867	Sugar	0.2310974	169	2.60156793	0.07989793	CG7365
FBtr0091464	Sugar	0.23097793	169	2.59926309	0.08005418	CG33519
FBtr0081216	Sugar	0.23093472	169	2.59842961	0.08014803	CG17544
FBtr0085897	Sugar	-0.2307157	169	2.59420859	0.08069748	Ac3
FBtr0071198	Sugar	0.2304825	169	2.58971683	0.08114105	Es2
FBtr0071486	Sugar	-0.230372	169	2.58759007	0.08123671	CG2962
FBtr0076838	Sugar	-0.230348	169	2.58712812	0.0812501	CG8605
FBtr0076521	Sugar	-0.2301914	169	2.5841169	0.08141589	Doc3
FBtr0073329	Sugar	-0.230111	169	2.5825712	0.08145413	CG13722
FBtr0073392	Sugar	0.22985984	169	2.57774697	0.08192022	CG15203
FBtr0073541	Sugar	-0.2296133	169	2.57301595	0.08259783	1
FBtr0084188	Sugar	0.22947034	169	2.57027513	0.08279134	CG6455
FBtr0088311	Sugar	0.22941079	169	2.56913382	0.08279933	Cyp49a1
FBtr0075040	Sugar	0.22932322	169	2.56745607	0.0828562	CG18136
FBtr0089881	Sugar	-0.2292559	169	2.56616578	0.08303003	Nup154
FBtr0081332	Sugar	0.22922686	169	2.56561055	0.08306384	neb
FBtr0085686	Sugar	0.22921997	169	2.56547869	0.08306384	PH4alphaSG1
FBtr0075434	Sugar	0.22895358	169	2.56038067	0.08374049	CG13043
FBtr0078665	Sugar	-0.2285443	169	2.55255886	0.08478252	disp
FBtr0072921	Sugar	0.22829321	169	2.54776755	0.08517	CG1146
FBtr0078707	Sugar	0.22809578	169	2.5440035	0.08544546	CG31549
FBtr0083401	Sugar	0.22780564	169	2.53847727	0.08587067	CG31269
FBtr0071159	Sugar	0.22770744	169	2.53660849	0.08589284	CG1583
FBtr0070262	Sugar	-0.2276924	169	2.53632197	0.08589284	br
FBtr0085366	Sugar	0.22765388	169	2.53558943	0.08596211	CG11876
FBtr0077520	Sugar	0.22763304	169	2.53519316	0.08596211	Pdsw
FBtr0071931	Sugar	0.2276258	169	2.53505544	0.08596211	CG30195
FBtr0071690	Sugar	0.22731825	169	2.5292093	0.08643212	CG10433
FBtr0086883	Sugar	-0.2270706	169	2.52450736	0.08688486	CG6406
FBtr0080785	Sugar	0.22705822	169	2.52427242	0.08688486	CG15255
FBtr0075173	Sugar	0.22685644	169	2.52044532	0.08722712	Oatp74D
FBtr0088656	Sugar	0.22677699	169	2.51893917	0.08744252	CG13748
FBtr0077383	Sugar	0.22646787	169	2.51308424	0.08802458	CG15629
FBtr0071907	Sugar	0.22641473	169	2.51207855	0.08802458	CG3501
FBtr0087088	Sugar	-0.2263817	169	2.51145255	0.08802458	Sema-2a
FBtr0076938	Sugar	-0.2260398	169	2.50498958	0.08890081	sgl
FBtr0070420	Sugar	0.22595543	169	2.50339502	0.08901396	Vinc
FBtr0086934	Sugar	0.22587836	169	2.50193942	0.08910468	CG4847
FBtr0086552	Sugar	0.22587519	169	2.50187973	0.08910468	Scs-fp
FBtr0071337	Sugar	0.22574319	169	2.49938806	0.08932804	Reg-3
FBtr0072323	Sugar	0.22568179	169	2.49822938	0.08945838	CG3663
FBtr0071848	Sugar	0.2255321	169	2.49540619	0.08959625	T3dh
FBtr0071312	Sugar	-0.2255316	169	2.49539629	0.08959625	mxc
FBtr0079385	Sugar	0.22547068	169	2.49424843	0.08973961	CG11321
FBtr0071183	Sugar	0.22533896	169	2.49176632	0.09001749	sni
FBtr0075743	Sugar	-0.225287	169	2.49078781	0.0900198	fz
FBtr0072899	Sugar	-0.2252622	169	2.49032061	0.0900198	CG15877
FBtr0085861	Sugar	0.22510188	169	2.48730211	0.09039421	CG2187
FBtr0072280	Sugar	-0.2251007	169	2.48728082	0.09039421	CG4065
FBtr0083994	Sugar	-0.2250893	169	2.48706456	0.09040333	CG17270
FBtr0081331	Sugar	-0.225029	169	2.48593061	0.09056778	bwa
FBtr0079291	Sugar	0.22499438	169	2.48527942	0.0906103	CG11050
FBtr0073750	Sugar	-0.2248349	169	2.48228126	0.09107912	CG12715
FBtr0087119	Sugar	0.22477523	169	2.48115887	0.0911846	CG8303
FBtr0075712	Sugar	-0.2247717	169	2.481092	0.0911846	CG4914
FBtr0074390	Sugar	0.22473316	169	2.48036828	0.09119261	CG32564
FBtr0071242	Sugar	0.22471447	169	2.48001697	0.09123043	CG15347
FBtr0088948	Sugar	-0.224704	169	2.47982085	0.09123568	CG1358
FBtr0089869	Sugar	-0.2245009	169	2.4760066	0.09165814	CG3566
FBtr0089052	Sugar	0.22422911	169	2.47090668	0.09203976	nec
FBtr0089038	Sugar	-0.2238506	169	2.46381514	0.09265616	esn
FBtr0075757	Sugar	0.2236461	169	2.45998809	0.09320907	CG32137
FBtr0084185	Sugar	0.22348644	169	2.45700275	0.09346899	CG6022
FBtr0078192	Sugar	-0.2234463	169	2.45625255	0.09359474	Psn
FBtr0087279	Sugar	0.22321079	169	2.45185314	0.09394278	CG30090
FBtr0072278	Sugar	0.22316766	169	2.45104802	0.09395459	DnaJ-60
FBtr0079695	Sugar	-0.2228887	169	2.44584383	0.09458792	lmg
FBtr0078919	Sugar	-0.2228823	169	2.4457235	0.09458792	CG14646
FBtr0071531	Sugar	0.22277318	169	2.44369031	0.09485268	CG9350
FBtr0080093	Sugar	0.22267811	169	2.44191898	0.09507539	CG6113
FBtr0077198	Sugar	-0.2226418	169	2.44124318	0.09513764	1-Sep
FBtr0079265	Sugar	0.22241095	169	2.43694509	0.09547369	CG9542
FBtr0075585	Sugar	-0.2222168	169	2.43333477	0.09589546	Eig71Ee
FBtr0073827	Sugar	0.22220483	169	2.43311141	0.09589546	CG11095
FBtr0070072	Sugar	-0.2221712	169	2.43248579	0.09592504	ac
FBtr0079477	Sugar	0.22214558	169	2.43201	0.09592504	TepIII
FBtr0082358	Sugar	0.22213591	169	2.43183018	0.09592504	CG5214
FBtr0084494	Sugar	-0.222025	169	2.42976971	0.09614026	CG5854
FBtr0072506	Sugar	-0.2220197	169	2.42967179	0.09614026	miple2
FBtr0087449	Sugar	0.22194603	169	2.42830254	0.09620671	CG12855
FBtr0077342	Sugar	-0.2218531	169	2.42657767	0.09644721	fog
FBtr0087979	Sugar	-0.2217638	169	2.42491964	0.09660256	Rep3
FBtr0079797	Sugar	-0.2215436	169	2.42083575	0.09703185	Ggamma30A
FBtr0081934	Sugar	-0.2212061	169	2.41458375	0.09776662	CG9839
FBtr0083629	Sugar	-0.2211792	169	2.41408431	0.09776662	CG31232
FBtr0072676	Sugar	0.22116648	169	2.41384979	0.09776662	mtacp1
FBtr0085369	Sugar	0.22085762	169	2.40813663	0.0983124	CG11876
FBtr0081499	Sugar	-0.2205495	169	2.40244508	0.09910982	CG9247
FBtr0082742	Sugar	0.22046377	169	2.40086234	0.09935493	CG32473
FBtr0089194	Sugar	-0.2204187	169	2.4000316	0.09941288	CG11155
FBtr0072601	Sugar	-0.2202073	169	2.39613171	0.10013075	CG13897
FBtr0075587	Sugar	-0.2198211	169	2.38901872	0.10120672	Eig71Ea
FBtr0088183	Sugar	0.21961271	169	2.3851853	0.10174321	CG9070
FBtr0088494	Sugar	0.21941197	169	2.38149577	0.10217798	CG1648
FBtr0086605	Sugar	-0.2191257	169	2.37623886	0.10287932	CG15071
FBtr0082515	Sugar	-0.21895	169	2.37301619	0.10324805	mthl5
FBtr0071451	Sugar	-0.218886	169	2.37184352	0.10345507	PPP4R2r
FBtr0077762	Sugar	-0.2188263	169	2.37074978	0.10357159	CG4272
FBtr0078546	Sugar	0.21866971	169	2.36788087	0.10392498	CG11226
FBtr0083913	Sugar	-0.2185814	169	2.36626435	0.10410349	CG5466
FBtr0079682	Sugar	-0.2184816	169	2.3644382	0.10425772	CG13089
FBtr0089015	Sugar	-0.2184222	169	2.36335037	0.10425772	cos
FBtr0070909	Sugar	0.21838438	169	2.3626588	0.10425772	Marf
FBtr0081720	Sugar	0.21837425	169	2.36247346	0.10425772	CG10277
FBtr0076120	Sugar	-0.2183719	169	2.36243009	0.10425772	CG6024
FBtr0071542	Sugar	0.21812098	169	2.35784362	0.10445098	CG10531
FBtr0074351	Sugar	0.21808277	169	2.35714554	0.10446825	CG13004
FBtr0088668	Sugar	-0.218002	169	2.35567015	0.10457333	CG8181
FBtr0073352	Sugar	0.21794284	169	2.35459003	0.10457333	CG13705
FBtr0089546	Sugar	-0.2179297	169	2.35435103	0.10457333	CG5002
FBtr0076813	Sugar	-0.2179229	169	2.35422604	0.10457333	CG8492
FBtr0077032	Sugar	0.21761413	169	2.3485933	0.10522163	CG32407
FBtr0088731	Sugar	0.21755942	169	2.34759601	0.10535737	CG8736
FBtr0081557	Sugar	0.21753115	169	2.34708076	0.10537635	alpha-Est10
FBtr0082057	Sugar	0.21751823	169	2.3468452	0.10539819	CG16749
FBtr0091483	Sugar	-0.2172461	169	2.34188932	0.10610998	CG33525
FBtr0081051	Sugar	-0.2171801	169	2.34068792	0.10619139	Fas3
FBtr0078197	Sugar	0.21706707	169	2.33863148	0.10635371	CG5955
FBtr0073228	Sugar	0.21702701	169	2.33790293	0.10644932	CG1265
FBtr0074281	Sugar	-0.2169844	169	2.33712776	0.10659407	Rbp2
FBtr0080331	Sugar	0.21690508	169	2.33568627	0.10667571	Aats-thr
FBtr0079605	Sugar	0.21685227	169	2.33472662	0.1067705	CG14273
FBtr0091935	Sugar	-0.2168313	169	2.3343458	0.10682223
FBtr0076674	Sugar	0.21664746	169	2.33100644	0.10730371	CG17352
FBtr0084001	Sugar	0.21655904	169	2.32940153	0.10752808	CG5697
FBtr0076192	Sugar	0.21653194	169	2.32890969	0.10752808	CG18349
FBtr0074683	Sugar	0.21650704	169	2.32845787	0.10757701	CG8051
FBtr0085825	Sugar	-0.216432	169	2.32709666	0.1075955	ttk
FBtr0080172	Sugar	0.21633872	169	2.32540502	0.10766518	CG33129
FBtr0071174	Sugar	-0.2163081	169	2.32484952	0.10773277	CG10555
FBtr0088454	Sugar	0.2162512	169	2.32381843	0.10788346	CG1516
FBtr0076442	Sugar	0.21611357	169	2.32132465	0.10829335	CG4446
FBtr0088882	Sugar	0.21607492	169	2.32062469	0.10836249	CG8728
FBtr0077911	Sugar	-0.2159707	169	2.31873819	0.10862282	CG17657
FBtr0083045	Sugar	-0.2156124	169	2.31225702	0.10944113	CG4196
FBtr0080889	Sugar	0.21552298	169	2.31064054	0.10953247	Cyt-c-p
FBtr0075080	Sugar	-0.2154951	169	2.31013654	0.10962453	Rad9
FBtr0082574	Sugar	0.21536902	169	2.30785962	0.10992334	GstD7
FBtr0074780	Sugar	0.21536067	169	2.3077089	0.10992334	1
FBtr0086126	Sugar	0.21536041	169	2.3077042	0.10992334	CG3267
FBtr0078135	Sugar	0.2153464	169	2.30745127	0.10995226	CG3625
FBtr0071858	Sugar	-0.2152381	169	2.30549576	0.11027242	CG33143
FBtr0087609	Sugar	-0.2152231	169	2.3052264	0.11030567	CG6704
FBtr0074237	Sugar	-0.2151725	169	2.30431298	0.1104675	CG9917
FBtr0084266	Sugar	-0.2150491	169	2.30208713	0.11082336	CG6937
FBtr0082410	Sugar	0.21503023	169	2.30174707	0.11085227	CG10898
FBtr0084246	Sugar	-0.2148624	169	2.29872259	0.11115528	CG13861
FBtr0079216	Sugar	0.21473773	169	2.29647684	0.11135826	CG9140
FBtr0085721	Sugar	0.214727	169	2.29628362	0.11135826	CG11315
FBtr0081734	Sugar	0.21471549	169	2.29607634	0.11135826	CG1041
FBtr0078909	Sugar	-0.2145776	169	2.29359463	0.11155794	CG1103
FBtr0088204	Sugar	0.21451588	169	2.29248393	0.11173843	CG13230
FBtr0084169	Sugar	-0.2144303	169	2.29094535	0.11192447	Eip93F
FBtr0082456	Sugar	-0.2141113	169	2.28521201	0.11272853	Jupiter
FBtr0070849	Sugar	0.21407716	169	2.28459915	0.11283062	Rab-RP4
FBtr0084221	Sugar	0.21404657	169	2.28404992	0.11293829	CG7059
FBtr0076002	Sugar	0.21402454	169	2.28365439	0.11299542	CG6910
FBtr0073050	Sugar	-0.2138955	169	2.2813386	0.11325843	CG14959
FBtr0087291	Sugar	0.21372578	169	2.27829474	0.11377314	CG8299
FBtr0081314	Sugar	0.21371263	169	2.27805891	0.11377462	CG13962
FBtr0087790	Sugar	-0.2136907	169	2.27766545	0.11383262	CG13320
FBtr0074511	Sugar	0.21363664	169	2.27669696	0.11404252	scu
FBtr0076606	Sugar	-0.2136023	169	2.27608241	0.11407227	ImpE1
FBtr0084808	Sugar	-0.2135135	169	2.27448985	0.1143152	CG11851
FBtr0086927	Sugar	0.21347231	169	2.27375307	0.11433483	CG30104
FBtr0079148	Sugar	0.21344796	169	2.27331703	0.11437797	Gpdh
FBtr0083754	Sugar	0.2132578	169	2.26991326	0.11492507	mRpL55
FBtr0088493	Sugar	0.21309644	169	2.2670272	0.1153735	CG1648
FBtr0076064	Sugar	0.21308585	169	2.26683789	0.11538858	prc
FBtr0075324	Sugar	-0.2129599	169	2.26458764	0.11570554	CG9705
FBtr0078031	Sugar	0.21289215	169	2.26337626	0.11581719	aru
FBtr0087218	Sugar	0.21285042	169	2.26263104	0.11598086	Asph
FBtr0071427	Sugar	0.21268379	169	2.25965607	0.11647332	CG15251
FBtr0077365	Sugar	0.21243961	169	2.25530036	0.11713678	CG12576
FBtr0088923	Sugar	0.21232929	169	2.25333402	0.11731445	CG2064
FBtr0076592	Sugar	0.21232172	169	2.2531992	0.11731559	CG13306
FBtr0087944	Sugar	0.21223984	169	2.25174028	0.11755341	vis
FBtr0088174	Sugar	0.21222842	169	2.25153694	0.11755341	CG13210
FBtr0071619	Sugar	-0.2118481	169	2.24476813	0.11865301	CG10505
FBtr0077022	Sugar	0.21181959	169	2.24426124	0.11871719	CG18777
FBtr0078800	Sugar	0.21179103	169	2.24375355	0.11871719	kkv
FBtr0084357	Sugar	0.21165174	169	2.24127793	0.11899953	CG17119
FBtr0089713	Sugar	-0.2116055	169	2.24045591	0.11915681	CG16838
FBtr0076215	Sugar	0.21147748	169	2.23818296	0.11943197	CG14143
FBtr0081068	Sugar	-0.2114395	169	2.23750908	0.1195373	CG10178
FBtr0074300	Sugar	0.21142969	169	2.23733467	0.1195373	eIF-2alpha
FBtr0078496	Sugar	0.21122159	169	2.23364253	0.12015424	CG11489
FBtr0072828	Sugar	-0.21095	169	2.22882862	0.12124365	CG12099
FBtr0089439	Sugar	-0.2107867	169	2.22593736	0.1217004	CG31120
FBtr0086321	Sugar	0.21070828	169	2.22454951	0.12187283	ppk6
FBtr0085485	Sugar	-0.210665	169	2.22378427	0.1219102	CG7802
FBtr0083476	Sugar	-0.2105864	169	2.22239336	0.12222772	CG14322
FBtr0085553	Sugar	-0.2103023	169	2.21737238	0.12270674	Axn
FBtr0070268	Sugar	-0.2102974	169	2.21728643	0.12270674	CG11509
FBtr0084071	Sugar	-0.2101672	169	2.21498737	0.12308148	mod
FBtr0072985	Sugar	0.21008312	169	2.21350271	0.12331634	CG32485
FBtr0078688	Sugar	-0.2100537	169	2.21298284	0.12339286	Snm1
FBtr0082488	Sugar	0.20992035	169	2.21063146	0.1238842	Tk
FBtr0079263	Sugar	0.2096629	169	2.20609405	0.12443774	CG9547
FBtr0087414	Sugar	-0.209661	169	2.20606147	0.12443774	hbs
FBtr0087399	Sugar	0.20965278	169	2.20591587	0.12443774	Hex-C
FBtr0081268	Sugar	-0.2093794	169	2.20110392	0.1254361	spi
FBtr0079440	Sugar	-0.2093268	169	2.20017901	0.12556463	CG5171
FBtr0084891	Sugar	0.20921797	169	2.19826479	0.12590338	CG4685
FBtr0073782	Sugar	0.20911578	169	2.19646861	0.1261805	CG15754
FBtr0081147	Sugar	-0.2090803	169	2.19584489	0.1261805	Dox-A2
FBtr0075565	Sugar	0.20892552	169	2.19312683	0.12645021	CG12304
FBtr0072315	Sugar	-0.2089017	169	2.19270897	0.1265179	CG3548
FBtr0073811	Sugar	0.20854276	169	2.18641228	0.12732402	CG11162
FBtr0085367	Sugar	0.20851785	169	2.18597563	0.12741521	CG11876
FBtr0083556	Sugar	0.20840398	169	2.18398057	0.12777222	PP2A-B'
FBtr0081774	Sugar	0.20834005	169	2.1828609	0.1278078	CG18744
FBtr0078958	Sugar	0.2083092	169	2.18232053	0.12782514	CG9779
FBtr0078129	Sugar	-0.2083012	169	2.18217967	0.12782514	smo
FBtr0083031	Sugar	0.20787626	169	2.17474715	0.12917395	Zeelin1
FBtr0072302	Sugar	-0.2077718	169	2.17292256	0.12943948	CG30169
FBtr0073919	Sugar	0.20771466	169	2.17192385	0.12968389	CG18157
FBtr0083712	Sugar	0.2073794	169	2.16607315	0.13054323	NP15.6
FBtr0086677	Sugar	0.20733748	169	2.16534222	0.1306201	GstE9
FBtr0084377	Sugar	-0.2073293	169	2.16519964	0.13062726	cdc16
FBtr0072504	Sugar	-0.2072442	169	2.16371672	0.13088732	miple
FBtr0077431	Sugar	0.20724087	169	2.16365808	0.13088732	Tps1
FBtr0086937	Sugar	0.20719618	169	2.16287932	0.13096901	CG4847
FBtr0086722	Sugar	0.20702577	169	2.15991128	0.1315086	CG17669
FBtr0085910	Sugar	-0.2069296	169	2.15823743	0.13172992	Grp1
FBtr0075325	Sugar	-0.2069067	169	2.15783895	0.13181417	CG9705
FBtr0077144	Sugar	0.20680145	169	2.15600738	0.13190904	CG4769
FBtr0075081	Sugar	0.20679852	169	2.15595652	0.13190904	Indy
FBtr0081338	Sugar	0.20679433	169	2.15588354	0.13190904	mRpS18B
FBtr0087821	Sugar	-0.2067657	169	2.1553852	0.13195353	fra
FBtr0088693	Sugar	-0.2067515	169	2.15513901	0.13199271	Cirl
FBtr0073736	Sugar	0.20671647	169	2.15452962	0.13210041	sno
FBtr0100290	Sugar	-0.2066006	169	2.15251601	0.13234353	CG14946
FBtr0073279	Sugar	-0.2065596	169	2.15180317	0.13242881	wit
FBtr0072163	Sugar	0.20655473	169	2.15171832	0.13242881	Adk2
FBtr0074279	Sugar	-0.2065128	169	2.1509896	0.13260328	Rbp2
FBtr0088859	Sugar	0.20650839	169	2.15091322	0.13260328	CSN4
FBtr0080182	Sugar	0.20648664	169	2.15053536	0.13268133	porin
FBtr0081133	Sugar	-0.2063384	169	2.14796075	0.13315029	CG18398
FBtr0076525	Sugar	0.20620722	169	2.14568485	0.13351833	Tequila
FBtr0072090	Sugar	0.20614473	169	2.14460092	0.13357623	CG11300
FBtr0088925	Sugar	0.20600088	169	2.1421068	0.133846	CG30493
FBtr0077915	Sugar	0.20599219	169	2.1419562	0.13385687	RFeSP
FBtr0089945	Sugar	0.20580389	169	2.13869389	0.13422921	CG9326
FBtr0070367	Sugar	0.20578895	169	2.13843517	0.13422921	CG14815
FBtr0080118	Sugar	-0.2057796	169	2.13827361	0.13422921	CG17124
FBtr0074795	Sugar	0.20577677	169	2.13822412	0.13422921	CG12703
FBtr0084628	Sugar	-0.2057694	169	2.13809668	0.13422921	CG18528
FBtr0085106	Sugar	-0.2056535	169	2.13609005	0.13460492	CG5815
FBtr0087520	Sugar	-0.2055551	169	2.13438708	0.13493973	O-fut1
FBtr0080108	Sugar	0.20552658	169	2.13389445	0.13497846	CG6415
FBtr0076914	Sugar	0.20550387	169	2.1335015	0.13505383	CG8628
FBtr0084172	Sugar	0.20549478	169	2.13334443	0.13506719	ND42
FBtr0083048	Sugar	-0.2054553	169	2.13266111	0.1351886	CG4203
FBtr0072571	Sugar	-0.2052881	169	2.12977177	0.13561293	mth
FBtr0078878	Sugar	-0.2049174	169	2.12337233	0.13701674	CG14656
FBtr0088118	Sugar	-0.20489	169	2.12289876	0.13709482	CG7741
FBtr0079198	Sugar	-0.204873	169	2.1226053	0.13715179	stai
FBtr0100225	Sugar	0.20475289	169	2.120535	0.13746195	Hn
FBtr0084013	Sugar	0.20456839	169	2.11735595	0.13795805	CG5793
FBtr0071009	Sugar	0.20447597	169	2.11576452	0.13823745	CG4593
FBtr0071611	Sugar	0.20445635	169	2.11542679	0.13823745	CG17974
FBtr0075607	Sugar	-0.2044512	169	2.11533816	0.13823745	Tollo
FBtr0075092	Sugar	0.20430897	169	2.11289053	0.13870236	Chmp1
FBtr0100329	Sugar	-0.2042872	169	2.11251575	0.13871502	Dimp
FBtr0072810	Sugar	-0.2041418	169	2.11001636	0.13905082	CG17249
FBtr0073675	Sugar	0.20407486	169	2.10886501	0.13924152	CG2540
FBtr0081790	Sugar	0.20404855	169	2.108413	0.13924396	CG7910
FBtr0088520	Sugar	0.20386345	169	2.10523355	0.1396956	CG1809
FBtr0081634	Sugar	-0.2038266	169	2.10460155	0.13982782	CG1965
FBtr0075305	Sugar	-0.2037953	169	2.10406409	0.13992975	CG11905
FBtr0075384	Sugar	0.20378642	169	2.10391116	0.13994343	CG4842
FBtr0088792	Sugar	-0.2037161	169	2.1027037	0.14011924	pnut
FBtr0085326	Sugar	-0.2036263	169	2.10116389	0.14027408	CG1647
FBtr0081317	Sugar	-0.2036153	169	2.10097567	0.14027408	2
FBtr0088349	Sugar	0.20361177	169	2.10091472	0.14027408	Ndg
FBtr0073993	Sugar	0.20354235	169	2.09972426	0.14041824	rab3-GEF
FBtr0080875	Sugar	-0.2035407	169	2.0996952	0.14041824	dac
FBtr0072651	Sugar	0.20340814	169	2.0974239	0.1408783	CG9194
FBtr0085355	Sugar	-0.2033873	169	2.09706708	0.14091197	CG1523
FBtr0071095	Sugar	-0.2032739	169	2.09512474	0.14129428	RpS14a
FBtr0085038	Sugar	-0.2032224	169	2.09424218	0.14141511	CG5484
FBtr0081472	Sugar	-0.2032203	169	2.09420743	0.14141511	CG9246
FBtr0082625	Sugar	0.20316699	169	2.09329404	0.14149355	CG4830
FBtr0079791	Sugar	0.20311497	169	2.09240375	0.14157667
FBtr0085541	Sugar	0.20279853	169	2.08699247	0.14270737	ATPsyn-gamma
FBtr0087840	Sugar	-0.2027524	169	2.08620346	0.14280061	spt4
FBtr0080754	Sugar	0.20275038	169	2.08616976	0.14280061	CG7631
FBtr0080472	Sugar	0.20256325	169	2.08297385	0.14332692	CG9306
FBtr0088572	Sugar	-0.2024306	169	2.0807104	0.14374758	Su
FBtr0083402	Sugar	0.20240705	169	2.08030833	0.14374758	CG31265
FBtr0087417	Sugar	-0.2023891	169	2.08000204	0.14374758	CG7544
FBtr0082324	Sugar	0.20238139	169	2.07987061	0.14374758	Sodh-2
FBtr0086979	Sugar	0.20238024	169	2.07985105	0.14374758	CG6984
FBtr0071637	Sugar	-0.2023773	169	2.07980008	0.14374758	CG4050
FBtr0075625	Sugar	-0.202355	169	2.07942047	0.14374758	mnd
FBtr0083417	Sugar	0.20227342	169	2.0780295	0.14381848	CG17475
FBtr0074712	Sugar	0.20216562	169	2.07619217	0.14410883	CG12203
FBtr0073293	Sugar	0.20211446	169	2.07532036	0.144298	Syx17
FBtr0079877	Sugar	0.20205145	169	2.07424703	0.14447175	CG4598
FBtr0075034	Sugar	-0.2018754	169	2.07124983	0.14498554	CG11577
FBtr0076516	Sugar	-0.2018287	169	2.07045512	0.14515292	CG5026
FBtr0082067	Sugar	0.20182076	169	2.07032004	0.14515292	CG8199
FBtr0082264	Sugar	0.20177039	169	2.06946305	0.14521316	pug
FBtr0078423	Sugar	0.2017649	169	2.06936968	0.14521316	ORMDL
FBtr0077654	Sugar	0.20159865	169	2.06654281	0.14569981	CG17221
FBtr0081879	Sugar	0.20148247	169	2.06456857	0.14597354	CG11753
FBtr0072578	Sugar	-0.2014525	169	2.06405894	0.14599911	emc
FBtr0082715	Sugar	0.20139329	169	2.06305387	0.14612946	CG7966
FBtr0079613	Sugar	0.20136343	169	2.06254679	0.14619047	CG7830
FBtr0085474	Sugar	-0.2013434	169	2.06220621	0.14620292	CG1969
FBtr0086517	Sugar	0.20132441	169	2.06188436	0.14621762	CG7461
FBtr0082259	Sugar	0.20123821	169	2.06042119	0.14638028	Irp-1B
FBtr0083884	Sugar	0.20100013	169	2.05638325	0.14749994	MtnC
FBtr0071843	Sugar	-0.2009676	169	2.05583174	0.14758497	qkr58E-1
FBtr0088922	Sugar	0.2009422	169	2.05540126	0.14765645	CG2065
FBtr0081611	Sugar	0.20090222	169	2.0547238	0.14778056	CG10068
FBtr0074355	Sugar	-0.2008888	169	2.05449684	0.14782236	Rrp45
FBtr0078306	Sugar	-0.200796	169	2.05292386	0.14815346	Eip78C
FBtr0100138	Sugar	0.20079035	169	2.05282868	0.14815346	sPLA2
FBtr0079936	Sugar	0.20075836	169	2.05228698	0.14818694	CG33302
FBtr0072824	Sugar	0.20075814	169	2.05228322	0.14818694	CG12105
FBtr0077921	Sugar	-0.2007274	169	2.05176243	0.14818727	robo3
FBtr0070625	Sugar	0.20068043	169	2.05096748	0.14838819	CG6428
FBtr0072528	Sugar	-0.2006363	169	2.05022066	0.1484844	CG7028
FBtr0075839	Sugar	0.20063418	169	2.05018475	0.1484844	Nplp2
FBtr0083755	Sugar	0.20061144	169	2.04979982	0.14850408	CG3734
FBtr0087413	Sugar	-0.2004526	169	2.0471136	0.14921215	hbs
FBtr0082722	Sugar	0.20043417	169	2.04680113	0.14924852	yellow-f2
FBtr0078016	Sugar	0.20032201	169	2.04490513	0.1496524	kraken
FBtr0074708	Sugar	-0.2002955	169	2.04445767	0.14966454	kek5
FBtr0076752	Sugar	0.20027727	169	2.04414911	0.14971124	RNaseX25
FBtr0085796	Sugar	0.20027532	169	2.04411618	0.14971124	CG1635
FBtr0085418	Sugar	-0.2002115	169	2.04303727	0.1500125	CG1420
FBtr0073302	Sugar	0.20018518	169	2.04259336	0.15013034	CG12607
FBtr0089871	Sugar	0.20010251	169	2.04119725	0.15043554	csul
FBtr0087009	Sugar	0.2000484	169	2.04028368	0.15068101	CG30460
FBtr0076137	Sugar	0.20003506	169	2.04005861	0.15068784	CG6083
FBtr0100230	Sugar	0.19995181	169	2.03865362	0.15089075	CG18003
FBtr0074153	Sugar	-0.199898	169	2.03774573	0.15109955	CG9170
FBtr0072856	Sugar	-0.1997445	169	2.03515794	0.15143974	mu2
FBtr0077324	Sugar	-0.1996464	169	2.03350442	0.1517238	Pp4-19C
FBtr0078228	Sugar	0.19959055	169	2.03256325	0.15179337	Las
FBtr0078427	Sugar	-0.1995384	169	2.0316842	0.15193356	CG33291
FBtr0084506	Sugar	0.19945473	169	2.03027598	0.152036	KrT95D
FBtr0086933	Sugar	0.19941752	169	2.02964961	0.15211224	CG4847
FBtr0076213	Sugar	0.19921747	169	2.02628388	0.15283406	CG7628
FBtr0072754	Sugar	0.19920325	169	2.02604472	0.15284724	CG7955
FBtr0073425	Sugar	0.19918918	169	2.02580811	0.15285955	Ant2
FBtr0074932	Sugar	-0.1991788	169	2.0256339	0.15286005	CG32212
FBtr0071898	Sugar	-0.1991327	169	2.02485784	0.15298973	fd59A
FBtr0079025	Sugar	0.19909748	169	2.02426653	0.1530796	CG8680
FBtr0079834	Sugar	0.19907419	169	2.0238751	0.1530796	CG3838
FBtr0079821	Sugar	-0.1990619	169	2.02366778	0.15311726	numb
FBtr0087824	Sugar	0.19896549	169	2.02204871	0.15347614	Cyp301a1
FBtr0081635	Sugar	-0.1988763	169	2.02055156	0.15368423	CG1943
FBtr0082619	Sugar	0.19885091	169	2.02012438	0.15373155	Cyp313a5
FBtr0082973	Sugar	-0.1988009	169	2.01928455	0.15387556	Neu3
FBtr0086313	Sugar	0.19877397	169	2.01883295	0.15390812	CG11044
FBtr0084292	Sugar	0.19877357	169	2.01882622	0.15390812	CG5376
FBtr0088256	Sugar	0.19867186	169	2.01711953	0.15419504	CG12338
FBtr0073249	Sugar	-0.1986406	169	2.01659517	0.15431285	ImpL2
FBtr0081957	Sugar	0.19848061	169	2.01391256	0.15473429	CG11963
FBtr0075741	Sugar	-0.1984149	169	2.01281116	0.15499199	CG7906
FBtr0085138	Sugar	-0.1983952	169	2.01248087	0.15503261	spz
FBtr0081915	Sugar	-0.1982527	169	2.01009442	0.15536924	CG8223
FBtr0089930	Sugar	-0.1981501	169	2.00837716	0.15536924
FBtr0100409	Sugar	0.1981275	169	2.0079986	0.15539015	CG3192
FBtr0074707	Sugar	-0.1981088	169	2.00768632	0.15540567	kek5
FBtr0100273	Sugar	-0.1980947	169	2.00745034	0.15542008	Rpb4
FBtr0071403	Sugar	0.19799581	169	2.00579537	0.15549357	CG3106
FBtr0071927	Sugar	0.19798277	169	2.00557743	0.15549357	CG30196
FBtr0077595	Sugar	0.19787947	169	2.00385011	0.15569227	CG15412
FBtr0085689	Sugar	-0.1978174	169	2.00281234	0.15579009	PH4alphaMP
FBtr0100506	Sugar	-0.197799	169	2.00250511	0.15579009	hh
FBtr0076039	Sugar	0.19773232	169	2.00139115	0.15598342	byn
FBtr0082758	Sugar	0.19756687	169	1.99862848	0.15634776	yellow-e2
FBtr0083065	Sugar	-0.1975665	169	1.99862307	0.15634776	CG4334
FBtr0078828	Sugar	0.19735645	169	1.99511769	0.15715928	CG2604
FBtr0089440	Sugar	-0.1972445	169	1.99325033	0.15766123	CG31120
FBtr0081505	Sugar	-0.1971649	169	1.99192492	0.15796772	CG12050
FBtr0084550	Sugar	0.1971061	169	1.99094506	0.15804995	CG6178
FBtr0088728	Sugar	-0.1970517	169	1.99003836	0.15817294	CG8734
FBtr0080259	Sugar	-0.1970362	169	1.98978156	0.15817294	CG14939
FBtr0074363	Sugar	0.19700661	169	1.98928811	0.15817294	CG9675
FBtr0080602	Sugar	0.19694916	169	1.98833157	0.15833186	CG31769
FBtr0078732	Sugar	0.19688237	169	1.98722	0.1585628	CG2185
FBtr0073160	Sugar	-0.1968657	169	1.98694266	0.15862916	ida
FBtr0071143	Sugar	0.19678023	169	1.98552072	0.15872992	CG10932
FBtr0078468	Sugar	-0.1967241	169	1.98458695	0.15889708	mub
FBtr0078201	Sugar	0.19664764	169	1.98331598	0.15918815	CG6020
FBtr0084285	Sugar	0.19658023	169	1.9821956	0.15942465	CG5326
FBtr0079498	Sugar	0.19647993	169	1.9805291	0.15964302	CG7203
FBtr0079184	Sugar	-0.1964694	169	1.98035451	0.15964302	CG12393
FBtr0080433	Sugar	0.19629969	169	1.97753639	0.16025256	CG5204
FBtr0086919	Sugar	-0.1962679	169	1.97700806	0.16032255	CG10764
FBtr0089933	Sugar	-0.1962191	169	1.97619844	0.16041997
FBtr0070648	Sugar	-0.1961915	169	1.97574128	0.16050109	CG2982
FBtr0082721	Sugar	0.19617237	169	1.97542385	0.16050109	CG17327
FBtr0087042	Sugar	0.1960938	169	1.97412079	0.16070189	CG6426
FBtr0078724	Sugar	0.19600168	169	1.97259361	0.16096948	CG2100
FBtr0072268	Sugar	-0.1959694	169	1.97205886	0.16096948	CG3394
FBtr0081628	Sugar	0.1957568	169	1.96853709	0.16160623	CG1979
FBtr0076017	Sugar	0.19575538	169	1.96851358	0.16160623	Adk1
FBtr0073188	Sugar	0.1957361	169	1.96819428	0.16160623	CG32264
FBtr0080257	Sugar	0.19572266	169	1.9679719	0.16160623	CG14932
FBtr0086033	Sugar	0.19569268	169	1.96747561	0.16166487	CG7881
FBtr0086156	Sugar	0.19564002	169	1.96660414	0.16185067	SdhB
FBtr0080491	Sugar	-0.1955918	169	1.96580557	0.16202006	CG16975
FBtr0082290	Sugar	0.19557843	169	1.96558503	0.16205718	Fdh
FBtr0079664	Sugar	-0.1954822	169	1.96399367	0.16238665	Akap200
FBtr0084807	Sugar	-0.1954641	169	1.96369478	0.16245092	CG31103
FBtr0082522	Sugar	0.19543952	169	1.96328778	0.16249902	CG6950
FBtr0085955	Sugar	-0.1951703	169	1.95884033	0.16287976	Tif-IA
FBtr0076103	Sugar	0.19514003	169	1.95833982	0.16297806	CG18815
FBtr0087863	Sugar	-0.1951137	169	1.95790596	0.16309672	tafazzin
FBtr0072633	Sugar	-0.1950598	169	1.95701527	0.16325869	LysP
FBtr0087454	Sugar	0.19481352	169	1.95295312	0.16409858	Cyp6a20
FBtr0071413	Sugar	0.19471886	169	1.95139295	0.16434295	CG32694
FBtr0085608	Sugar	-0.194709	169	1.95123051	0.16436988	CG7903
FBtr0072215	Sugar	0.19468953	169	1.95090967	0.16442224	Ca-P60A
FBtr0086529	Sugar	0.19458828	169	1.94924177	0.16471455	CalpA
FBtr0087442	Sugar	-0.1945722	169	1.94897662	0.16471455	BEAF-32
FBtr0076369	Sugar	-0.19457	169	1.94894154	0.16471455	Cdk8
FBtr0071692	Sugar	-0.1945234	169	1.94817276	0.16490738	CG10440
FBtr0079943	Sugar	0.19451313	169	1.9480044	0.16493679	CG4839
FBtr0088867	Sugar	-0.1943626	169	1.94552759	0.16549903	CG14762
FBtr0079963	Sugar	0.19426514	169	1.94392402	0.16593795	Sur
FBtr0072157	Sugar	-0.1941638	169	1.94225769	0.1662149	Sox14
FBtr0078523	Sugar	-0.1940998	169	1.94120683	0.16639298	CG32452
FBtr0085951	Sugar	0.19409925	169	1.94119711	0.16639298	CG3635
FBtr0078771	Sugar	-0.1940491	169	1.94037271	0.16657826
FBtr0081491	Sugar	0.19384121	169	1.93695942	0.16725951	CG31624
FBtr0100496	Sugar	-0.1937873	169	1.93607389	0.16749691
FBtr0085079	Sugar	-0.1937268	169	1.93508129	0.1676721	CG31076
FBtr0076222	Sugar	0.19360215	169	1.93303782	0.16818496	CG32074
FBtr0078406	Sugar	0.19349791	169	1.93132928	0.16840545	CG11309
FBtr0084599	Sugar	-0.1934648	169	1.93078673	0.16840726	Orct
FBtr0070259	Sugar	0.19346291	169	1.93075573	0.16840726	CG14782
FBtr0087519	Sugar	-0.1934275	169	1.93017599	0.16841173	CG13016
FBtr0081796	Sugar	-0.1932936	169	1.92798288	0.16879637	CG18249
FBtr0088121	Sugar	0.19316334	169	1.92585084	0.16915713	lambdaTry
FBtr0100565	Sugar	-0.1931611	169	1.92581356	0.16915713	CG6144
FBtr0075300	Sugar	-0.1931255	169	1.92523205	0.16928018	CG11905
FBtr0087264	Sugar	0.19289877	169	1.9215245	0.17019352	CG8386
FBtr0087157	Sugar	-0.1926864	169	1.918055	0.17113987	CG4398
FBtr0083191	Sugar	0.19263188	169	1.91716559	0.17130124	ND23
FBtr0085249	Sugar	0.19250331	169	1.9150676	0.1718176	CG5508
FBtr0088384	Sugar	0.19247747	169	1.91464611	0.17183474	CG12140
FBtr0076219	Sugar	-0.1924524	169	1.91423708	0.17183474	MRP
FBtr0078277	Sugar	-0.1924134	169	1.91360045	0.17192713	CG11399
FBtr0085867	Sugar	0.19240585	169	1.91347807	0.17192713	CG11550
FBtr0078193	Sugar	-0.1924016	169	1.91340925	0.17192713	Psn
FBtr0073184	Sugar	0.1922751	169	1.91134691	0.17226229	CG32262
FBtr0073778	Sugar	0.19224953	169	1.91093019	0.17229779	CG1681
FBtr0071787	Sugar	-0.192242	169	1.91080691	0.17229779	CG3045
FBtr0070924	Sugar	0.19217989	169	1.9097956	0.17252274	CG3446
FBtr0071658	Sugar	-0.1921796	169	1.90979146	0.17252274	CG10080
FBtr0085783	Sugar	-0.1921564	169	1.90941293	0.17260395	CG15566
FBtr0087934	Sugar	-0.1920917	169	1.90835928	0.17284999	CG8545
FBtr0073685	Sugar	-0.1919897	169	1.90669879	0.17331149	CG15725
FBtr0088362	Sugar	0.19198694	169	1.9066542	0.17331149	Syb
FBtr0076985	Sugar	0.19196784	169	1.90634334	0.17337647	CG32397
FBtr0075904	Sugar	-0.1918609	169	1.90460335	0.17364717	CG32115
FBtr0087753	Sugar	0.19173133	169	1.90249672	0.17409664	CG17047
FBtr0079813	Sugar	0.19157752	169	1.89999736	0.17452222	CG4438
FBtr0074431	Sugar	0.19155182	169	1.89957989	0.17452222	CG5613
FBtr0075432	Sugar	-0.1915505	169	1.89955882	0.17452222	CG13041
FBtr0071100	Sugar	-0.1915473	169	1.8995071	0.17452222	sn
FBtr0077136	Sugar	-0.1914756	169	1.89834243	0.17467944	sinu
FBtr0077271	Sugar	0.19136517	169	1.8965497	0.17502128	CG1304
FBtr0088559	Sugar	-0.1913522	169	1.8963397	0.17505441	ana
FBtr0084892	Sugar	-0.1913256	169	1.89590779	0.17514194	CG4673
FBtr0070694	Sugar	0.19125208	169	1.89471501	0.17533436	CG12179
FBtr0075691	Sugar	-0.1911541	169	1.89312587	0.17564408	CG13472
FBtr0089760	Sugar	0.19110191	169	1.89228019	0.17583603	CG30159
FBtr0088112	Sugar	0.19109852	169	1.89222511	0.17583603	CG13224
FBtr0088645	Sugar	-0.1910002	169	1.89063251	0.17620535	Ggamma1
FBtr0082143	Sugar	0.1909483	169	1.88979127	0.17647783	CG8534
FBtr0082877	Sugar	0.19082521	169	1.8877982	0.17678306	CG9926
FBtr0081831	Sugar	0.19081808	169	1.88768269	0.17678306	CG31463
FBtr0082506	Sugar	0.19072272	169	1.88613941	0.17721839	CG18547
FBtr0088798	Sugar	0.19069434	169	1.88568031	0.17732263	CG30371
FBtr0080200	Sugar	-0.1905936	169	1.88405099	0.17765116	CG4751
FBtr0073989	Sugar	0.19058432	169	1.8839009	0.17766961	CG14407
FBtr0070562	Sugar	-0.1905548	169	1.88342292	0.17776151	rst
FBtr0080230	Sugar	-0.1904066	169	1.88102851	0.17838802	CG6192
FBtr0082648	Sugar	-0.1903787	169	1.88057821	0.17844395	CG6234
FBtr0079196	Sugar	-0.1903281	169	1.87975966	0.17846916	stai
FBtr0083061	Sugar	-0.1902989	169	1.87928855	0.17855914	CG4285
FBtr0078461	Sugar	-0.1902808	169	1.87899644	0.17857564	CG32447
FBtr0081691	Sugar	0.19025417	169	1.8785664	0.17868346	Ccp84Aa
FBtr0077057	Sugar	0.19021637	169	1.87795617	0.17876195	Lcp65Af
FBtr0072939	Sugar	-0.1901486	169	1.87686183	0.17893657	CG32297
FBtr0070858	Sugar	0.19000012	169	1.87446714	0.17940713	CG3726
FBtr0100651	Sugar	-0.1899699	169	1.87397916	0.17942149	CG14617
FBtr0079495	Sugar	0.18995486	169	1.87373728	0.17943294	CG7144
FBtr0089358	Sugar	-0.1899255	169	1.87326378	0.17956087	lola
FBtr0087092	Sugar	0.18989314	169	1.87274243	0.17970647	CG4750
FBtr0085626	Sugar	0.18979652	169	1.87118526	0.180024	CG15533
FBtr0081189	Sugar	-0.1897433	169	1.87032855	0.18017764	Nak
FBtr0085261	Sugar	0.18973998	169	1.87027458	0.18017764	betaTub97EF
FBtr0082069	Sugar	-0.1896951	169	1.86955104	0.18034015	MBD-like
FBtr0079549	Sugar	0.1896175	169	1.86830233	0.1803834	CG7219
FBtr0078303	Sugar	-0.1896113	169	1.86820263	0.1803834	CG10508
FBtr0075359	Sugar	0.18950203	169	1.86644404	0.18070278	2
FBtr0070953	Sugar	0.18943191	169	1.86531595	0.18089769	1
FBtr0083090	Sugar	0.18937944	169	1.86447209	0.18099713	CG5044
FBtr0089799	Sugar	0.1893752	169	1.8644039	0.18099713	CG32495
FBtr0074541	Sugar	-0.1893749	169	1.8643993	0.18099713	mnb
FBtr0086252	Sugar	-0.1891963	169	1.86152853	0.18165475	rig
FBtr0085535	Sugar	0.18912248	169	1.86034254	0.18194525	CG7834
FBtr0083413	Sugar	-0.1890823	169	1.85969737	0.1819493	CG4090
FBtr0079202	Sugar	0.18907457	169	1.85957318	0.18195881	CG13991
FBtr0080033	Sugar	-0.1889292	169	1.85723943	0.18251795	Grip75
FBtr0080603	Sugar	0.18889346	169	1.85666616	0.18269899	CG15293
FBtr0077312	Sugar	-0.1888209	169	1.85550261	0.1829352	CG1812
FBtr0100001	Sugar	-0.1887923	169	1.85504362	0.18298721	CG33960
FBtr0070631	Sugar	-0.1887704	169	1.85469316	0.18298721	yin
FBtr0082156	Sugar	-0.1887551	169	1.85444742	0.18298721	CG9467
FBtr0081507	Sugar	0.18861794	169	1.85224854	0.18330458	CG9265
FBtr0076495	Sugar	-0.1884522	169	1.84959321	0.18402577	Hsp67Ba
FBtr0078156	Sugar	-0.1882846	169	1.84691183	0.18469719	CG4822
FBtr0079367	Sugar	0.18824625	169	1.84629782	0.1848555	CG18304
FBtr0088669	Sugar	-0.1882306	169	1.84604705	0.18487546	CG11824
FBtr0072375	Sugar	0.18819695	169	1.84550924	0.18491685	CG3589
FBtr0075663	Sugar	0.18815839	169	1.84489262	0.18507667	CG18649
FBtr0081214	Sugar	0.18814842	169	1.84473328	0.18511029	Pax
FBtr0077731	Sugar	0.18810614	169	1.84405726	0.18533001	colt
FBtr0072570	Sugar	-0.1880683	169	1.8434528	0.18549016	mth
FBtr0076023	Sugar	0.18804308	169	1.84304934	0.18554053	3
FBtr0083839	Sugar	-0.1879459	169	1.84149616	0.18580691	CG10889
FBtr0079387	Sugar	0.18772697	169	1.8380013	0.18664496	CG11322
FBtr0074225	Sugar	-0.1877061	169	1.83766742	0.18669429	CG32579
FBtr0074758	Sugar	-0.1876969	169	1.83752168	0.18669824	CG14223
FBtr0085144	Sugar	-0.1876304	169	1.83646049	0.18693898	spz
FBtr0070343	Sugar	0.1875664	169	1.83543989	0.18721259	Actn
FBtr0084440	Sugar	0.18751322	169	1.83459192	0.18743545	CG16705
FBtr0074289	Sugar	0.18746314	169	1.83379359	0.18751658	CG9784
FBtr0075258	Sugar	0.18735599	169	1.83208622	0.18782658	CG32170
FBtr0075740	Sugar	-0.1871908	169	1.82945568	0.18825229	CG7924
FBtr0086775	Sugar	-0.1870401	169	1.82705711	0.18862399	CG5733
FBtr0077526	Sugar	0.18701185	169	1.82660836	0.18870022	CG8851
FBtr0082773	Sugar	0.1869956	169	1.82635002	0.18876412	CG8795
FBtr0082487	Sugar	0.18685306	169	1.82408379	0.18905498	Ect3
FBtr0083460	Sugar	-0.1868519	169	1.82406583	0.18905498	CG7587
FBtr0070303	Sugar	-0.1868187	169	1.82353849	0.1891458	CG14799
FBtr0085600	Sugar	-0.1867799	169	1.82292161	0.18929469	CG7928
FBtr0091914	Sugar	-0.1867571	169	1.82255857	0.18933659	His2B:CG33910
FBtr0071152	Sugar	0.18666408	169	1.82108157	0.1898449	CG2116
FBtr0078996	Sugar	0.18660302	169	1.82011224	0.19009812	mRpL28
FBtr0072930	Sugar	0.18656452	169	1.81950107	0.19019491	CG16986
FBtr0083188	Sugar	0.18642867	169	1.81734553	0.19054147	CG4225
FBtr0078959	Sugar	0.18640862	169	1.81702761	0.19054147	CG9780
FBtr0081881	Sugar	0.18637817	169	1.8165447	0.19054147	CG8036
FBtr0081914	Sugar	-0.1863483	169	1.81607116	0.19054147	CG8202
FBtr0077463	Sugar	-0.1863412	169	1.8159586	0.19054147	CG17612
FBtr0089030	Sugar	-0.1863393	169	1.81592772	0.19054147	Tsp42Ej
FBtr0084658	Sugar	0.18632824	169	1.81575294	0.19054147	ash2
FBtr0081077	Sugar	-0.1863075	169	1.81542337	0.19055201	Cyp310a1
FBtr0072324	Sugar	0.18623054	169	1.81420432	0.19080008	CG3683
FBtr0086968	Sugar	-0.1862142	169	1.81394516	0.19080008	Ark
FBtr0084317	Sugar	0.18620677	169	1.81382767	0.19080008	CG4721
FBtr0082044	Sugar	0.1861889	169	1.81354453	0.19080008	CG9362
FBtr0085215	Sugar	0.18613872	169	1.81274957	0.19098361	CG5590
FBtr0073029	Sugar	-0.1861194	169	1.81244295	0.19098361	rasp
FBtr0073323	Sugar	0.18611874	169	1.81243305	0.19098361	Tie
FBtr0075707	Sugar	-0.1860654	169	1.81158892	0.19121949	Trl
FBtr0075428	Sugar	-0.1860189	169	1.81085158	0.19137479	CG4925
FBtr0075149	Sugar	-0.1860031	169	1.81060207	0.19138308	Eip75B
FBtr0070214	Sugar	-0.1859834	169	1.81028936	0.19145475	CG3056
FBtr0072132	Sugar	-0.1859831	169	1.81028573	0.19145475	CG5602
FBtr0073322	Sugar	-0.1859403	169	1.80960845	0.19168571	CG32243
FBtr0089628	Sugar	0.18566205	169	1.80520734	0.19248434	CG10383
FBtr0089574	Sugar	0.18565454	169	1.80508858	0.19249924	CG6867
FBtr0080273	Sugar	0.18561776	169	1.80450738	0.19262767	CG31704
FBtr0083025	Sugar	0.18554101	169	1.80329475	0.1929021	CG3984
FBtr0085101	Sugar	-0.1855405	169	1.80328743	0.1929021	ich
FBtr0073387	Sugar	0.18552559	169	1.80305119	0.19292956	CG2145
FBtr0081321	Sugar	0.18551757	169	1.80292449	0.19295201	fbp
FBtr0075445	Sugar	-0.1853818	169	1.80078063	0.19353004	CG5284
FBtr0073320	Sugar	0.18533346	169	1.80001787	0.19377082	CG13717
FBtr0077578	Sugar	-0.185311	169	1.7996632	0.19382864	CG15404
FBtr0087440	Sugar	0.18515651	169	1.79722656	0.19427112	CG12859
FBtr0076489	Sugar	-0.1851542	169	1.79719054	0.19427112	eIF-4E
FBtr0074360	Sugar	0.18487332	169	1.79276415	0.19542902	CG18358
FBtr0089023	Sugar	0.18468299	169	1.78976825	0.19633899	Tsp42Ef
FBtr0073963	Sugar	0.18464915	169	1.78923601	0.19637102	CG33178
FBtr0077061	Sugar	0.18464647	169	1.78919385	0.19637102	CG18779
FBtr0084216	Sugar	-0.1846205	169	1.78878528	0.19637102	CG18596
FBtr0083912	Sugar	-0.1845716	169	1.78801633	0.19652089	bon
FBtr0079992	Sugar	0.18454349	169	1.78757421	0.19659561	CG5037
FBtr0071166	Sugar	-0.1845028	169	1.78693455	0.19673882	CG2147
FBtr0087231	Sugar	0.18438966	169	1.78515644	0.19714162	Got1
FBtr0082372	Sugar	0.18432562	169	1.7841504	0.19731157	CG6666
FBtr0087921	Sugar	0.18431787	169	1.78402868	0.19731157	CG8510
FBtr0077267	Sugar	-0.1842008	169	1.78219019	0.19780903	CG1529
FBtr0073193	Sugar	0.18419364	169	1.78207811	0.19782509	CG1134
FBtr0080922	Sugar	0.18411999	169	1.78092229	0.19804796	CG31781
FBtr0083324	Sugar	0.18393283	169	1.77798661	0.19872731	CG10311
FBtr0072220	Sugar	0.18375819	169	1.77524979	0.19913759	CG5339
FBtr0074151	Sugar	0.18373787	169	1.77493141	0.19919711	CG9172
FBtr0077668	Sugar	0.18369453	169	1.77425262	0.19930573	CG17258
FBtr0070191	Sugar	-0.1835173	169	1.77147826	0.19996472	CG3711
FBtr0074240	Sugar	0.18351341	169	1.77141742	0.19996472	CG9914
FBtr0089505	Sugar	0.18350875	169	1.77134454	0.19996472	2
FBtr0083119	Sugar	0.18350433	169	1.77127545	0.19996472	CG6218
FBtr0080290	Sugar	0.18343613	169	1.77020854	0.20018045	CG12264
FBtr0085265	Sugar	-0.1834308	169	1.77012445	0.20018045	CG4951
FBtr0082632	Sugar	-0.1834117	169	1.76982685	0.2002275	CG18549
FBtr0077446	Sugar	0.18340556	169	1.76973034	0.2002275	ine
FBtr0080336	Sugar	-0.1833222	169	1.76842753	0.20041046	CG17211
FBtr0084242	Sugar	-0.1832777	169	1.76773118	0.20060008	CG5391
FBtr0077584	Sugar	0.1832404	169	1.76714837	0.20065651	CG33281
FBtr0088904	Sugar	-0.1831946	169	1.76643306	0.20091692	CG2144
FBtr0076810	Sugar	0.18318364	169	1.76626146	0.20095917	CG7409
FBtr0077572	Sugar	0.18317945	169	1.76619597	0.20095917	CG3246
FBtr0081944	Sugar	-0.1829515	169	1.76263639	0.20193529	CG9801
FBtr0072929	Sugar	0.18291996	169	1.76214464	0.20204087	CG16985
FBtr0075777	Sugar	0.18290579	169	1.76192355	0.20204087	3
FBtr0072523	Sugar	-0.1828748	169	1.76143957	0.20215444	E
FBtr0076161	Sugar	0.18277771	169	1.75992575	0.20243803	CG7616
FBtr0070417	Sugar	0.18277498	169	1.75988311	0.20243803	CG3191
FBtr0084054	Sugar	-0.1827476	169	1.75945552	0.20243803	ETHR
FBtr0070267	Sugar	-0.1827399	169	1.75933596	0.20243803	br
FBtr0082312	Sugar	-0.1827318	169	1.75920932	0.20243803	CG31272
FBtr0075207	Sugar	0.18272155	169	1.75905011	0.20245843	Jon74E
FBtr0081234	Sugar	-0.1826184	169	1.75744189	0.20267025	RanGap
FBtr0087298	Sugar	-0.1826053	169	1.75723817	0.20273172	CG8291
FBtr0077358	Sugar	0.18255598	169	1.75647013	0.20295593	CG17600
FBtr0071825	Sugar	-0.1825381	169	1.75619174	0.20296421	CG6044
FBtr0080972	Sugar	-0.1825367	169	1.75617002	0.20296421	beat-IIIc
FBtr0070914	Sugar	-0.182534	169	1.75612827	0.20296421	dx
FBtr0085851	Sugar	-0.18253	169	1.75606548	0.20296421	ferrochelatase
FBtr0071607	Sugar	0.18250276	169	1.75564115	0.202982	Acox57D-d
FBtr0076922	Sugar	-0.182489	169	1.75542745	0.202982	CG17742
FBtr0086110	Sugar	-0.1824865	169	1.75538821	0.202982	sced
FBtr0079533	Sugar	0.18247856	169	1.75526427	0.202982	CG7356
FBtr0078531	Sugar	-0.1824642	169	1.75504061	0.203053	SPoCk
FBtr0080405	Sugar	-0.1823907	169	1.75389648	0.20335339	CG5787
FBtr0073094	Sugar	-0.1823726	169	1.75361418	0.20336753	CG17746
FBtr0088707	Sugar	0.18236098	169	1.75343405	0.20336753	PGRP-SC1a
FBtr0087747	Sugar	0.18233054	169	1.75296025	0.20348431	CG4716
FBtr0072102	Sugar	0.18231373	169	1.75269872	0.20354541	CG4019
FBtr0088491	Sugar	0.18229091	169	1.75234365	0.20357772	CG1625
FBtr0075402	Sugar	0.18225642	169	1.75180709	0.20365006	CG32158
FBtr0081822	Sugar	0.18219202	169	1.75080556	0.20389709	CG2767
FBtr0084942	Sugar	0.18216817	169	1.75043475	0.20396064	CG31089
FBtr0072306	Sugar	-0.1821654	169	1.75039131	0.20396064	itp
FBtr0080283	Sugar	-0.1821425	169	1.75003552	0.20401547	CG17745
FBtr0082415	Sugar	-0.1821299	169	1.74984036	0.20401547	CG14710
FBtr0079455	Sugar	0.18208488	169	1.74914	0.20422492	Pbprp5
FBtr0084972	Sugar	0.18208294	169	1.74910981	0.20422492	RpL34a
FBtr0085043	Sugar	0.18205665	169	1.74870124	0.20428316	CG14247
FBtr0080734	Sugar	-0.1819533	169	1.7470961	0.20470416	esg
FBtr0086958	Sugar	0.18192162	169	1.74660345	0.20476033	EDTP
FBtr0070558	Sugar	0.18191565	169	1.74651082	0.20476033	CG3603
FBtr0100005	Sugar	-0.1819091	169	1.74640898	0.20476033
FBtr0076305	Sugar	0.18177215	169	1.744283	0.20516994	ect
FBtr0078792	Sugar	-0.1817709	169	1.74426297	0.20516994	CG1172
FBtr0071930	Sugar	0.18174694	169	1.74389179	0.20516994	CG30219
FBtr0076925	Sugar	0.1817375	169	1.74374534	0.20516994	CG8629
FBtr0083461	Sugar	-0.1817362	169	1.74372582	0.20516994	Sgs5
FBtr0082939	Sugar	-0.1817274	169	1.74358911	0.20516994	RhoGAP88C
FBtr0100534	Sugar	-0.1817255	169	1.74355894	0.20516994	CR33465
FBtr0088147	Sugar	0.18163931	169	1.74222203	0.205335	CG30022
FBtr0075251	Sugar	0.18162546	169	1.74200723	0.20537103	CG6512
FBtr0075662	Sugar	0.18159405	169	1.74152009	0.20545948	CG13460
FBtr0080114	Sugar	-0.1815905	169	1.74146582	0.20545948	CG6495
FBtr0088566	Sugar	-0.1815629	169	1.74103654	0.20556272	Vang
FBtr0087872	Sugar	0.18153732	169	1.74064061	0.20561698	Obp49a
FBtr0076352	Sugar	0.18150115	169	1.74007982	0.20568478	Ard1
FBtr0072822	Sugar	-0.1815009	169	1.74007577	0.20568478	CG13928
FBtr0079276	Sugar	0.18147273	169	1.73963941	0.20581403	CG9511
FBtr0085927	Sugar	-0.1813374	169	1.73754331	0.20628713	His2B:CG17949
FBtr0079700	Sugar	0.18132357	169	1.73732856	0.20632262	Dh31
FBtr0083958	Sugar	-0.1812935	169	1.73686323	0.20644396	CG17838
FBtr0078245	Sugar	-0.1812707	169	1.73651012	0.20657859	CG13252
FBtr0085417	Sugar	-0.1811757	169	1.73503872	0.20684045	cul-5
FBtr0070699	Sugar	-0.181123	169	1.73422419	0.20704344	CG11436
FBtr0073390	Sugar	0.18111737	169	1.73413683	0.20704344	CG11160
FBtr0088593	Sugar	0.18105427	169	1.73316068	0.20728562	Cyp4p3
FBtr0072852	Sugar	0.18101196	169	1.73250632	0.20732521	CG11815
FBtr0072734	Sugar	-0.18093	169	1.73123943	0.20766233	CG9192
FBtr0084880	Sugar	0.18091203	169	1.73096144	0.20772964	CG5111
FBtr0077131	Sugar	0.18086704	169	1.73026619	0.20796185	Msr-110
FBtr0073645	Sugar	0.1808054	169	1.72931379	0.20824719	Pkcdelta
FBtr0071530	Sugar	0.18078638	169	1.72901995	0.20832633	CG9350
FBtr0086735	Sugar	-0.1807206	169	1.72800321	0.20858717	Pcl
FBtr0075522	Sugar	-0.1807198	169	1.72799132	0.20858717	DNApol-delta
FBtr0071886	Sugar	0.18066281	169	1.72711163	0.20887683	CG30271
FBtr0079332	Sugar	-0.18062	169	1.72645077	0.20899501	CG9596
FBtr0072659	Sugar	-0.1805511	169	1.72538708	0.2091901	CG9134
FBtr0075412	Sugar	-0.1802816	169	1.72123165	0.21004984	fax
FBtr0086475	Sugar	0.18027573	169	1.72114134	0.2100603	CG15126
FBtr0075341	Sugar	0.18025708	169	1.72085385	0.2101021	CG9674
FBtr0071305	Sugar	0.18023916	169	1.72057777	0.2101021	CG12056
FBtr0088570	Sugar	-0.1801877	169	1.71978505	0.21035145	Su
FBtr0082154	Sugar	0.17998261	169	1.71662743	0.21106626	CG16904
FBtr0089313	Sugar	0.17987731	169	1.71500733	0.21139086
FBtr0077000	Sugar	-0.1798755	169	1.71497891	0.21139086	Trn
FBtr0070750	Sugar	0.17982955	169	1.71427293	0.21157133	CG4198
FBtr0089314	Sugar	-0.1798272	169	1.71423711	0.21157133	CG10602
FBtr0073969	Sugar	0.17982586	169	1.71421621	0.21157133	CG9053
FBtr0083993	Sugar	0.17981333	169	1.71402345	0.21157133	CG17271
FBtr0080401	Sugar	-0.1797094	169	1.71242539	0.21187291	kek1
FBtr0076852	Sugar	0.17967234	169	1.71185634	0.21195575	CG8563
FBtr0071865	Sugar	-0.1795755	169	1.71036812	0.21211535	CG4250
FBtr0078382	Sugar	0.17953955	169	1.70981643	0.21228672	CG7181
FBtr0073149	Sugar	0.17944457	169	1.70835825	0.21253742	CG12006
FBtr0070211	Sugar	0.17939533	169	1.70760253	0.21267631	Tsp2A
FBtr0078489	Sugar	-0.1792858	169	1.70592232	0.21315816	DNApol-eta
FBtr0075671	Sugar	-0.179208	169	1.70472899	0.21342576	CG5392
FBtr0081249	Sugar	-0.1791696	169	1.70414052	0.21356511	CG33116
FBtr0087539	Sugar	-0.1791685	169	1.70412346	0.21356511	beta4GalNAcTA
FBtr0074904	Sugar	-0.1791236	169	1.7034352	0.21369042	CG7668
FBtr0078195	Sugar	0.17909885	169	1.70305603	0.21375613	CG5910
FBtr0078642	Sugar	0.1790756	169	1.70269972	0.21376248	CG1213
FBtr0072226	Sugar	0.17905693	169	1.70241365	0.21376248	Thiolase
FBtr0073151	Sugar	0.17904778	169	1.70227357	0.21376248	Scsalpha
FBtr0076361	Sugar	-0.1790468	169	1.70225794	0.21376248	Taf2
FBtr0075890	Sugar	-0.1790299	169	1.70199951	0.21376248	trn
FBtr0073260	Sugar	-0.1790277	169	1.70196653	0.21376248	mas
FBtr0073307	Sugar	0.17901298	169	1.70174043	0.21384057	CG11350
FBtr0072681	Sugar	-0.1789763	169	1.70117876	0.21388713	ru
FBtr0072472	Sugar	-0.1789104	169	1.70016885	0.21412167	CG6845
FBtr0083000	Sugar	0.17889236	169	1.69989329	0.21422467	CG3731
FBtr0082667	Sugar	0.17879423	169	1.69839142	0.21480186	Cyp313a4
FBtr0087158	Sugar	-0.1787577	169	1.69783196	0.21495827	CG4409
FBtr0076837	Sugar	0.17875616	169	1.69780881	0.21495827	CG8607
FBtr0076500	Sugar	0.17872568	169	1.69734259	0.21505252	UGP
FBtr0089801	Sugar	0.17868857	169	1.69677496	0.21518098	CG32495
FBtr0072843	Sugar	0.1786709	169	1.69650475	0.21524162	CG1140
FBtr0088196	Sugar	0.17866046	169	1.69634503	0.21527428	skf
FBtr0075742	Sugar	-0.1786294	169	1.6958702	0.21532559	fz
FBtr0082583	Sugar	0.17860851	169	1.69555074	0.21538457	CG5167
FBtr0076302	Sugar	-0.1786043	169	1.69548567	0.21538457
FBtr0071127	Sugar	0.17852689	169	1.69430311	0.21564227	CG15332
FBtr0073432	Sugar	0.17845058	169	1.69313708	0.21588378	CG1961
FBtr0081399	Sugar	-0.1784342	169	1.69288736	0.21588516	CG1962
FBtr0070784	Sugar	-0.1784003	169	1.69236858	0.21594281	RhoGAP5A
FBtr0076492	Sugar	-0.1783833	169	1.69210943	0.21594281	eIF-4E
FBtr0087920	Sugar	0.17838258	169	1.69209847	0.21594281	CG8505
FBtr0083397	Sugar	-0.1783557	169	1.69168837	0.21599996	kuk
FBtr0086044	Sugar	-0.1783348	169	1.69136884	0.2160682	gp210
FBtr0082731	Sugar	0.17822051	169	1.68962425	0.21662271	CG14384
FBtr0072166	Sugar	-0.1781982	169	1.68928328	0.21666142	CG3167
FBtr0081049	Sugar	0.17817781	169	1.68897278	0.21668501	CG5783
FBtr0083446	Sugar	-0.1781565	169	1.68864702	0.21681477	CG14332
FBtr0075293	Sugar	-0.1780478	169	1.68699014	0.21711741	CG6664
FBtr0084495	Sugar	-0.1780429	169	1.68691521	0.21712085	CG5854
FBtr0078708	Sugar	0.17799996	169	1.68626042	0.21720966	CG12171
FBtr0073202	Sugar	0.17797908	169	1.68594213	0.21721453	CG1135
FBtr0091705	Sugar	0.17796341	169	1.68570331	0.21726932	Msp-300
FBtr0084886	Sugar	-0.1779562	169	1.68559329	0.21729161	CG17383
FBtr0073109	Sugar	-0.1777829	169	1.68295288	0.21798432	CG14965
FBtr0084519	Sugar	0.17776088	169	1.68261791	0.21798432	RpS19b
FBtr0073784	Sugar	-0.1777423	169	1.6823351	0.21798432	CG15757
FBtr0085872	Sugar	-0.1777207	169	1.68200673	0.21809303	CG31001
FBtr0085447	Sugar	0.1777122	169	1.6818768	0.21810716	CG1907
FBtr0074169	Sugar	-0.1776875	169	1.68150094	0.21819781	Myb
FBtr0087983	Sugar	-0.1776643	169	1.68114706	0.21831023	CG8378
FBtr0078767	Sugar	-0.1775635	169	1.67961424	0.21870054	Hdac3
FBtr0074540	Sugar	0.17749395	169	1.67855604	0.2189275	CG7772
FBtr0083107	Sugar	0.17745096	169	1.67790228	0.21916679	CG6130
FBtr0080586	Sugar	0.17741543	169	1.67736208	0.21923726	CG16873
FBtr0075118	Sugar	0.17734023	169	1.67621912	0.21942026	CG32196
FBtr0074292	Sugar	-0.1772622	169	1.67503368	0.21959481	CanA-14F
FBtr0100660	Sugar	-0.1772514	169	1.67487029	0.21961214	kuz
FBtr0086203	Sugar	0.17716631	169	1.6735773	0.21984224	Spn4
FBtr0100514	Sugar	-0.1771433	169	1.67322847	0.21988305	how
FBtr0073914	Sugar	0.17714257	169	1.67321695	0.21988305	CG32601
FBtr0078412	Sugar	0.1771341	169	1.67308826	0.21988305	ppl
FBtr0074785	Sugar	0.17712461	169	1.67294427	0.21988305	mRpS14
FBtr0071319	Sugar	-0.1771035	169	1.67262454	0.21993537	CG16892
FBtr0072320	Sugar	0.17706601	169	1.67205472	0.21994979	CG3608
FBtr0085528	Sugar	0.17705488	169	1.67188582	0.21994979	CG31033
FBtr0081400	Sugar	-0.1770419	169	1.67168817	0.21998093	CG1962
FBtr0086768	Sugar	-0.1769959	169	1.67099123	0.22013534	Ote
FBtr0084553	Sugar	-0.1769559	169	1.67038394	0.22026351	CG13606
FBtr0100495	Sugar	-0.1769307	169	1.67000134	0.22030165
FBtr0077345	Sugar	0.17692883	169	1.66997358	0.22030165	tilB
FBtr0074941	Sugar	-0.1768078	169	1.6681378	0.22071429	Taf6
FBtr0077951	Sugar	0.17680331	169	1.66807045	0.22071607	CG4415
FBtr0088686	Sugar	0.1766778	169	1.66616859	0.22119688	CG8272
FBtr0088630	Sugar	0.17667232	169	1.66608559	0.22120671	Pmm45A
FBtr0081780	Sugar	0.17666653	169	1.66599796	0.2212189	pyd3
FBtr0079660	Sugar	0.17662348	169	1.66534584	0.22134793	CG13385
FBtr0071670	Sugar	0.17656065	169	1.66439453	0.22153803	CG10306
FBtr0077691	Sugar	0.17655752	169	1.66434713	0.22153803	CG3119
FBtr0075155	Sugar	-0.1765538	169	1.66429037	0.22153803	Tsp74F
FBtr0087916	Sugar	-0.1764087	169	1.66209451	0.22227076	CG8502
FBtr0074648	Sugar	0.17636255	169	1.66139678	0.22246569	CG7349
FBtr0086182	Sugar	-0.1763503	169	1.66121154	0.22252311	vimar
FBtr0075406	Sugar	0.17633018	169	1.66090714	0.22255425	CG32158
FBtr0070668	Sugar	-0.1762565	169	1.65979368	0.22269031	Tip60
FBtr0072473	Sugar	-0.1762354	169	1.65947465	0.22272862	CG6845
FBtr0081410	Sugar	0.17623071	169	1.65940328	0.22272862	dia
FBtr0077656	Sugar	0.1762282	169	1.65936528	0.22272862	CG17261
FBtr0086253	Sugar	0.17622339	169	1.6592926	0.22273351	CG11175
FBtr0070181	Sugar	-0.1761856	169	1.65872104	0.22286479	CG3655
FBtr0074329	Sugar	0.17616617	169	1.65842789	0.22287698	CG32574
FBtr0084355	Sugar	0.17601331	169	1.65611877	0.22361932	CG17111
FBtr0071073	Sugar	0.17599557	169	1.65585101	0.22363775	Tom40
FBtr0100652	Sugar	-0.1759635	169	1.65536671	0.22363775	CG14617
FBtr0079070	Sugar	-0.1759575	169	1.65527691	0.22363775	vri
FBtr0079154	Sugar	-0.1759568	169	1.6552655	0.22363775	CG9021
FBtr0084810	Sugar	0.17593168	169	1.65488645	0.22363986	to
FBtr0089545	Sugar	0.17586938	169	1.65394627	0.22381034	CG10931
FBtr0082085	Sugar	0.17583901	169	1.65348794	0.22381034	CG32939
FBtr0088708	Sugar	0.17581471	169	1.65312139	0.22391477	PGRP-SC1b
FBtr0073569	Sugar	0.17580635	169	1.6529953	0.22391477	CG15739
FBtr0075824	Sugar	0.17576777	169	1.65241339	0.22400211	CG10116
FBtr0078224	Sugar	-0.1757646	169	1.65236525	0.22400211	CG5199
FBtr0086160	Sugar	-0.1756723	169	1.65097315	0.22433384	CG15236
FBtr0088009	Sugar	-0.1756372	169	1.6504453	0.22440964	Cyp6g2
FBtr0070408	Sugar	-0.1756336	169	1.65038985	0.22440964	CG2865
FBtr0076063	Sugar	-0.1755527	169	1.64917154	0.22462092	CG33265
FBtr0073139	Sugar	0.17552779	169	1.648796	0.22463486	CG10862
FBtr0072002	Sugar	0.17552379	169	1.64873576	0.22463486	CG9861
FBtr0086133	Sugar	0.1755072	169	1.64848588	0.22463486	Cyp6a2
FBtr0072743	Sugar	0.17550589	169	1.64846612	0.22463486	CG7864
FBtr0083254	Sugar	0.17548892	169	1.64821046	0.22473219	CG8927
FBtr0075817	Sugar	0.17537208	169	1.64645114	0.22519353	CG10710
FBtr0076218	Sugar	-0.1753507	169	1.64612895	0.22523206	MRP
FBtr0087501	Sugar	-0.1753183	169	1.64564115	0.22535659	var
FBtr0072084	Sugar	0.17530648	169	1.64546383	0.22541197	mRpL43
FBtr0087518	Sugar	-0.1752988	169	1.64534873	0.22541197	CG8241
FBtr0080839	Sugar	-0.1752646	169	1.6448331	0.22555988	chif
FBtr0075437	Sugar	0.17522243	169	1.64419913	0.22572528	CG5895
FBtr0079799	Sugar	-0.1752106	169	1.64402092	0.22574831	Cks30A
FBtr0089935	Sugar	0.17513679	169	1.64291121	0.22606854	CG8360
FBtr0081304	Sugar	-0.175098	169	1.64232783	0.22623776	CG13966
FBtr0070457	Sugar	-0.1750947	169	1.64227773	0.22623776	CG32796
FBtr0084076	Sugar	-0.1750484	169	1.64158176	0.2264624	mod
FBtr0075202	Sugar	-0.1750349	169	1.64137959	0.22646397	Eip74EF
FBtr0079098	Sugar	0.1749885	169	1.64068226	0.22665195	CG31648
FBtr0079185	Sugar	-0.1749805	169	1.64056225	0.22668246	CG9135
FBtr0070820	Sugar	0.17495539	169	1.6401847	0.22673149	CG15764
FBtr0080746	Sugar	0.17493063	169	1.63981273	0.22678117	CG15261
FBtr0073940	Sugar	-0.1749229	169	1.63969655	0.22678117	NetB
FBtr0089035	Sugar	0.17483567	169	1.63838664	0.22727323	Tsp42Eo
FBtr0076519	Sugar	-0.1747993	169	1.6378411	0.22731606	CG5068
FBtr0085025	Sugar	0.17479768	169	1.6378163	0.22731606	CG6503
FBtr0081982	Sugar	-0.1747965	169	1.63779803	0.22731606	sage
FBtr0082736	Sugar	-0.1747812	169	1.63756825	0.22734254	Su
FBtr0077251	Sugar	-0.1747778	169	1.63751791	0.22734254	CG15445
FBtr0073956	Sugar	-0.1747659	169	1.63733972	0.22740374	CG32594
FBtr0070188	Sugar	0.17476169	169	1.63727605	0.22740498	CG3704
FBtr0100296	Sugar	-0.1747299	169	1.63679931	0.22750931	plexA
FBtr0075783	Sugar	-0.174728	169	1.63677052	0.22750931	endos
FBtr0081898	Sugar	-0.1746831	169	1.6360968	0.2277529	CG31453
FBtr0077352	Sugar	-0.1746779	169	1.63601823	0.2277529	CG14617
FBtr0072605	Sugar	-0.174646	169	1.6355405	0.2277529	CG13895
FBtr0076079	Sugar	0.1746392	169	1.63543809	0.2277529	CG5946
FBtr0081766	Sugar	0.17460128	169	1.6348694	0.22783268	mRpS9
FBtr0083159	Sugar	-0.1745687	169	1.63438145	0.22799264	CG14869
FBtr0073169	Sugar	0.17455645	169	1.63419702	0.22801584	CG14984
FBtr0072554	Sugar	-0.1745414	169	1.63397117	0.22801584	MED14
FBtr0078200	Sugar	-0.1744527	169	1.6326417	0.22840515	CG5976
FBtr0088405	Sugar	0.17443667	169	1.63240155	0.22848704	egr
FBtr0074823	Sugar	0.17442013	169	1.63215372	0.22848704	CG17145
FBtr0077265	Sugar	0.17437269	169	1.63144292	0.22870477	CG32510
FBtr0082280	Sugar	-0.1743439	169	1.63101093	0.22880421	CG14687
FBtr0081404	Sugar	-0.1743139	169	1.63056192	0.22882246	4-Jun
FBtr0079865	Sugar	-0.1742518	169	1.6296328	0.22901857	zf30C
FBtr0071837	Sugar	0.17411601	169	1.62759977	0.22964421	Dnr1
FBtr0086904	Sugar	-0.174091	169	1.6272251	0.22974107	Dcr-2
FBtr0077745	Sugar	0.17407538	169	1.62699201	0.22977366	CG3214
FBtr0076082	Sugar	-0.1740463	169	1.62655765	0.22991442	CG32092
FBtr0077384	Sugar	-0.1740374	169	1.62642375	0.22991442	CG15628
FBtr0085134	Sugar	-0.174011	169	1.62602932	0.22998551	CG6124
FBtr0083959	Sugar	-0.1738619	169	1.62380061	0.23072936	CG17838
FBtr0084070	Sugar	-0.1737572	169	1.62223618	0.23121927	mod
FBtr0087801	Sugar	-0.1737479	169	1.62209645	0.23121927	Mdr49
FBtr0084075	Sugar	-0.1736935	169	1.62128421	0.23149173	mod
FBtr0078704	Sugar	-0.1736806	169	1.62109238	0.23153985	Atu
FBtr0081048	Sugar	-0.1736564	169	1.62073021	0.23158109	CG15155
FBtr0086137	Sugar	0.17354867	169	1.61912241	0.23183595	2
FBtr0078150	Sugar	0.17344564	169	1.61758552	0.23184712	CG31974
FBtr0086830	Sugar	0.17344229	169	1.6175355	0.23184712	Rab4
FBtr0088406	Sugar	0.17344046	169	1.61750816	0.23184712	egr
FBtr0077084	Sugar	-0.1734398	169	1.61749764	0.23184712	bc10
FBtr0082452	Sugar	-0.1734133	169	1.61710292	0.23193282	Jupiter
FBtr0085211	Sugar	-0.1733802	169	1.61660906	0.23195876	Klp98A
FBtr0073113	Sugar	0.17328952	169	1.61525798	0.2324639	CG12079
FBtr0078162	Sugar	-0.1732689	169	1.61495125	0.23250971	net
FBtr0071824	Sugar	-0.1732144	169	1.61413836	0.23276328	CG6044
FBtr0081428	Sugar	0.17307591	169	1.61207614	0.23323246	CG9338
FBtr0083006	Sugar	0.17305182	169	1.61171745	0.23325831	RpS5b
FBtr0073580	Sugar	-0.1730319	169	1.61142058	0.23332035	fw
FBtr0087112	Sugar	-0.1729334	169	1.60995545	0.23372677	CG30463
FBtr0087670	Sugar	0.17293219	169	1.60993716	0.23372677	EfTuM
FBtr0080727	Sugar	-0.1729298	169	1.60990164	0.23372677	CG4103
FBtr0088783	Sugar	-0.1729266	169	1.6098536	0.23372677	CG2158
FBtr0082474	Sugar	0.17288952	169	1.60930238	0.23386129	CoVa
FBtr0086860	Sugar	-0.1728406	169	1.60857501	0.23403563	CG10933
FBtr0086269	Sugar	0.17283519	169	1.60849443	0.23403563	CG30151
FBtr0075641	Sugar	-0.1727596	169	1.60737021	0.23432848	FucTA
FBtr0071132	Sugar	-0.1726749	169	1.60611183	0.23462151	CG10777
FBtr0075692	Sugar	-0.1726134	169	1.60519797	0.23489291	CG9425
FBtr0083200	Sugar	0.17252665	169	1.60390971	0.23524036	CG3303
FBtr0089085	Sugar	-0.1725129	169	1.60370611	0.23526358	Eph
FBtr0074864	Sugar	0.17250475	169	1.6035845	0.23526358	CG7328
FBtr0081690	Sugar	0.17250169	169	1.60353916	0.23526358	Ccp84Ad
FBtr0083747	Sugar	-0.1724693	169	1.60305842	0.23534162	CG5558
FBtr0079869	Sugar	-0.1724641	169	1.60298098	0.23534162	IP3K1
FBtr0072009	Sugar	0.17242981	169	1.60247222	0.23544695	CG11079
FBtr0072485	Sugar	-0.1724259	169	1.60241438	0.23544695	CG16940
FBtr0074942	Sugar	-0.1723571	169	1.60139349	0.23577851	CG9368
FBtr0082725	Sugar	0.17234481	169	1.6012109	0.23579593	CG7381
FBtr0083416	Sugar	0.17234372	169	1.60119476	0.23579593	CG4053
FBtr0087940	Sugar	0.17233419	169	1.60105341	0.23579992	CG8569
FBtr0089224	Sugar	-0.1722822	169	1.60028296	0.23589463	plexA
FBtr0082620	Sugar	0.17227536	169	1.60018077	0.23589463	Pglym87
FBtr0073915	Sugar	0.17226051	169	1.59996055	0.23592209	CG18313
FBtr0070497	Sugar	0.17224458	169	1.59972432	0.23595535	CG2713
FBtr0087014	Sugar	-0.1721853	169	1.5988455	0.2361731	tef
FBtr0079934	Sugar	0.17216132	169	1.59849002	0.23622487	CG4778
FBtr0074496	Sugar	0.1721443	169	1.59823784	0.23622502	GS
FBtr0076570	Sugar	-0.1720956	169	1.59751628	0.23639609	CG6511
FBtr0087774	Sugar	-0.1720681	169	1.59710848	0.23658132	TppII
FBtr0082157	Sugar	-0.1720186	169	1.59637498	0.23671289	CG12945
FBtr0078463	Sugar	-0.1719869	169	1.59590614	0.23671289	CG7160
FBtr0076675	Sugar	0.17194984	169	1.59535715	0.23675309	CG17352
FBtr0081551	Sugar	0.1719124	169	1.59480288	0.23690847	alpha-Est7
FBtr0081206	Sugar	0.17180936	169	1.59327782	0.23731831	Rab9
FBtr0075898	Sugar	-0.1717368	169	1.59220431	0.23752463	MICAL-like
FBtr0078146	Sugar	0.17170349	169	1.59171163	0.23757742	CG11617
FBtr0082184	Sugar	-0.1716857	169	1.59144871	0.23765405	CG6254
FBtr0085937	Sugar	-0.1716699	169	1.59121441	0.2377192	CG3651
FBtr0070447	Sugar	0.1716123	169	1.59036341	0.23793291	Bzd
FBtr0076207	Sugar	-0.1715952	169	1.59011132	0.23798392	CG7839
FBtr0072644	Sugar	-0.1715334	169	1.58919714	0.23821938	trio
FBtr0081251	Sugar	-0.1714448	169	1.58788892	0.23863473	CG13082
FBtr0084712	Sugar	-0.1714033	169	1.5872751	0.23874786	CG11069
FBtr0075366	Sugar	0.17138522	169	1.58700848	0.2388114	CG13063
FBtr0075317	Sugar	0.17138125	169	1.58694975	0.2388114	CG9692
FBtr0083538	Sugar	0.17130163	169	1.58577444	0.23902467	DNaseII
FBtr0081552	Sugar	0.17130055	169	1.58575843	0.23902467	Ubc84D
FBtr0100674	Sugar	-0.1712248	169	1.58464074	0.23928591	2
FBtr0070507	Sugar	-0.1711955	169	1.5842084	0.23940691	N
FBtr0075989	Sugar	0.17116375	169	1.58373997	0.23952594	GRHRII
FBtr0090002	Sugar	0.17115434	169	1.58360123	0.23954964	PhKgamma
FBtr0088045	Sugar	0.17114736	169	1.58349815	0.23954964	rho-7
FBtr0089351	Sugar	-0.1711305	169	1.58324952	0.23960767	lola
FBtr0083617	Sugar	0.17111867	169	1.58307506	0.23963831	CG7208
FBtr0074494	Sugar	-0.1710863	169	1.58259844	0.23977955	CG12985
FBtr0082782	Sugar	-0.1710455	169	1.58199562	0.23988227	CG8483
FBtr0088214	Sugar	-0.1710453	169	1.58199267	0.23988227	stan
FBtr0086986	Sugar	-0.1710356	169	1.58184989	0.23988227	CG15917
FBtr0084157	Sugar	-0.1709774	169	1.58099301	0.23994222	glec
FBtr0086058	Sugar	-0.170961	169	1.58075077	0.24001331	ap
FBtr0087825	Sugar	0.17093561	169	1.58037676	0.24014256	stil
FBtr0089932	Sugar	-0.1709089	169	1.57998385	0.24019196
FBtr0077199	Sugar	-0.1708912	169	1.57972201	0.24026832	1-Sep
FBtr0088592	Sugar	0.17083516	169	1.57889701	0.2405251	Cyp4p1
FBtr0081657	Sugar	-0.1708247	169	1.57874281	0.24052795	Scr
FBtr0086178	Sugar	0.17076977	169	1.57793427	0.24079787	CG30160
FBtr0100229	Sugar	0.17070049	169	1.57691448	0.2410396	CG18003
FBtr0073968	Sugar	0.17064932	169	1.5761616	0.24132525	CG9053
FBtr0089204	Sugar	-0.1705224	169	1.57429444	0.24182308	pho
FBtr0082974	Sugar	-0.1705027	169	1.5740044	0.24187302	Rad17
FBtr0074978	Sugar	-0.1704489	169	1.57321395	0.24215133	CG9452
FBtr0080539	Sugar	-0.1703877	169	1.57231542	0.24234383	CAH1
FBtr0084231	Sugar	0.17036931	169	1.57204444	0.24234843	CG13850
FBtr0087072	Sugar	-0.1703604	169	1.57191366	0.24234843	Psi
FBtr0100650	Sugar	-0.1703341	169	1.57152659	0.24243263	CG14617
FBtr0076935	Sugar	0.17025057	169	1.57030029	0.24281059	CG10063
FBtr0081806	Sugar	-0.1702333	169	1.57004688	0.24281516	CG9636
FBtr0083631	Sugar	0.1702271	169	1.56995571	0.24281516	CG7691
FBtr0083894	Sugar	0.1701677	169	1.5690837	0.24305227	CG4335
FBtr0086062	Sugar	-0.1701044	169	1.56815441	0.2433533	2
FBtr0070141	Sugar	-0.1700691	169	1.56763665	0.24342412	CG7359
FBtr0085350	Sugar	-0.1699244	169	1.56551451	0.24407932	inx3
FBtr0082926	Sugar	0.16992383	169	1.56550611	0.24407932	CG31321
FBtr0085906	Sugar	-0.1698712	169	1.56473475	0.24433294	tsh
FBtr0082237	Sugar	-0.1698541	169	1.56448443	0.24437975	jumu
FBtr0077056	Sugar	0.16984103	169	1.56429239	0.24444105	Lcp65Ae
FBtr0076854	Sugar	0.16975652	169	1.56305407	0.24490325	CG8562
FBtr0089252	Sugar	-0.1697495	169	1.56295173	0.24492959	Sox102F
FBtr0073118	Sugar	-0.1697018	169	1.56225317	0.24504139	prominin-like
FBtr0078215	Sugar	0.16960434	169	1.56082571	0.24556537	CG5047
FBtr0088610	Sugar	-0.1695281	169	1.55971046	0.24588256	CG8026
FBtr0079270	Sugar	0.16951778	169	1.55955879	0.24590567	CG9531
FBtr0077870	Sugar	-0.1694969	169	1.55925267	0.24595353	CG31670
FBtr0089257	Sugar	-0.1694498	169	1.55856457	0.2461238	cpsf
FBtr0079559	Sugar	-0.1693544	169	1.55716873	0.24650601	CG7102
FBtr0081564	Sugar	0.16934703	169	1.55706139	0.24650601	CG31248
FBtr0075813	Sugar	0.16933539	169	1.55689121	0.24657126	CG10743
FBtr0075913	Sugar	-0.1692882	169	1.55620205	0.24679868	Ptp69D
FBtr0071846	Sugar	-0.1692853	169	1.55615961	0.24679868	CG11206
FBtr0084126	Sugar	0.16926673	169	1.55588765	0.24687915	CG31343
FBtr0086464	Sugar	0.16922595	169	1.55529172	0.24702637	CG11007
FBtr0081288	Sugar	-0.1691414	169	1.55405712	0.24721183	Hs2st
FBtr0070260	Sugar	-0.1690414	169	1.55259631	0.24766756	CG32810
FBtr0078418	Sugar	-0.1690098	169	1.55213514	0.24777401	AP-2
FBtr0080884	Sugar	-0.1689869	169	1.55180119	0.24786947	grp
FBtr0081388	Sugar	-0.1689614	169	1.55142882	0.24788665	CG2614
FBtr0088251	Sugar	-0.1689548	169	1.5513329	0.24788665	CG12341
FBtr0079506	Sugar	0.16895015	169	1.5512647	0.24788665	CG13795
FBtr0072308	Sugar	-0.1689242	169	1.55088613	0.24788665	CG11416
FBtr0080113	Sugar	-0.1688958	169	1.55047182	0.24788665	CG12299
FBtr0081460	Sugar	0.16889195	169	1.55041555	0.24788665	CG9319
FBtr0077612	Sugar	-0.1688458	169	1.54974249	0.24798208	CG31698
FBtr0075821	Sugar	0.16879317	169	1.54897503	0.24822929	CG10089
FBtr0081911	Sugar	-0.1687435	169	1.54825051	0.24839455	CG8145
FBtr0088595	Sugar	-0.168742	169	1.54822876	0.24839455	CG1968
FBtr0087151	Sugar	0.16874072	169	1.54821036	0.24839455	CG6262
FBtr0081417	Sugar	0.16874027	169	1.54820386	0.24839455	CG9331
FBtr0083529	Sugar	0.1687325	169	1.54809056	0.24842277	CG7379
FBtr0074727	Sugar	0.16872941	169	1.54804547	0.24842277	car
FBtr0081540	Sugar	0.16870494	169	1.54768894	0.2485332	alpha-Est2
FBtr0089114	Sugar	-0.1686608	169	1.54704572	0.24878048	Crk
FBtr0082704	Sugar	0.16864445	169	1.5468074	0.24882444	ry
FBtr0087267	Sugar	0.16863159	169	1.54662004	0.2488888	CG8315
FBtr0077544	Sugar	0.16859815	169	1.54613296	0.2488888	CG10031
FBtr0076392	Sugar	0.16852061	169	1.54500367	0.24903334	CG16717
FBtr0088163	Sugar	0.16848992	169	1.54455686	0.24903334	etaTry
FBtr0081913	Sugar	-0.1684371	169	1.54378741	0.2491293	CG8159
FBtr0077250	Sugar	-0.1684224	169	1.54357359	0.24918991	CG15445
FBtr0085322	Sugar	-0.1684015	169	1.54326914	0.24924401	CG1646
FBtr0080571	Sugar	0.16839313	169	1.54314797	0.24924401	tam
FBtr0086301	Sugar	-0.1683781	169	1.54292974	0.24926264	CG9036
FBtr0075484	Sugar	-0.1682946	169	1.54171447	0.24960006	CG5018
FBtr0085161	Sugar	-0.1682885	169	1.54162529	0.24961568	CG5938
FBtr0070826	Sugar	-0.1682406	169	1.54093001	0.2497598	CG12236
FBtr0070755	Sugar	0.16821408	169	1.54054377	0.2497598	TrxT
FBtr0082194	Sugar	-0.1681378	169	1.53943521	0.25000551	knk
FBtr0085832	Sugar	-0.1681046	169	1.5389527	0.25007259	Ef1alpha100E
FBtr0088184	Sugar	0.16809665	169	1.53883688	0.25007259	TpnC47D
FBtr0073059	Sugar	-0.1680805	169	1.53860265	0.25007259	dro2
FBtr0100424	Sugar	-0.1680792	169	1.53858308	0.25007259	CG6995
FBtr0074671	Sugar	-0.1680764	169	1.53854312	0.25007259	CG14194
FBtr0081500	Sugar	0.16805086	169	1.53817164	0.25020923	CG9249
FBtr0082780	Sugar	-0.168019	169	1.5377095	0.25037479	Ace
FBtr0076789	Sugar	-0.1679921	169	1.53731771	0.25051592	mthl6
FBtr0075787	Sugar	-0.1679416	169	1.53658434	0.2506607	CG17359
FBtr0072332	Sugar	-0.1679257	169	1.53635403	0.25070087	CG4806
FBtr0079164	Sugar	0.16788621	169	1.53578061	0.25082442	CG11142
FBtr0081819	Sugar	-0.1678589	169	1.53538478	0.25095153	ImpE3
FBtr0083004	Sugar	-0.1678345	169	1.53503084	0.25104247	CG3837
FBtr0083172	Sugar	0.16782798	169	1.53493556	0.25104247	CG9590
FBtr0091872	Sugar	-0.1678261	169	1.53490822	0.25104247	His2B:CG33868
FBtr0079444	Sugar	0.16779661	169	1.53448045	0.25116483	CG5261
FBtr0087945	Sugar	0.16779493	169	1.53445598	0.25116483	vis
FBtr0073232	Sugar	-0.1677796	169	1.53423364	0.25118446	CG1311
FBtr0085539	Sugar	0.16776539	169	1.53402745	0.25120842	ATPsyn-gamma
FBtr0078470	Sugar	-0.1677533	169	1.53385245	0.25120842	mub
FBtr0088646	Sugar	-0.1677469	169	1.53375892	0.25120842	Ggamma1
FBtr0087171	Sugar	0.16774515	169	1.53373377	0.25120842	CG7997
FBtr0078555	Sugar	-0.1676305	169	1.53207092	0.25185517	slif
FBtr0089983	Sugar	-0.1675407	169	1.5307701	0.25238129	Fur1
FBtr0084977	Sugar	0.16748895	169	1.53001993	0.2527095	CG6095
FBtr0075026	Sugar	-0.1673577	169	1.52811973	0.25331286	MESR6
FBtr0077357	Sugar	-0.167332	169	1.5277475	0.25334422	1
FBtr0074232	Sugar	-0.1673264	169	1.52766608	0.25336076	nonA
FBtr0080453	Sugar	-0.167252	169	1.52658914	0.25365797	CG31728
FBtr0071039	Sugar	0.16725118	169	1.52657733	0.25365797	CG32732
FBtr0079595	Sugar	0.1672285	169	1.52624919	0.25370629	CG14277
FBtr0074008	Sugar	0.16722215	169	1.52615726	0.25370629	HDAC6
FBtr0075088	Sugar	-0.16722	169	1.52612665	0.25370629	Nufip
FBtr0075493	Sugar	-0.1672069	169	1.52593689	0.25370629	Zn72D
FBtr0077059	Sugar	0.1672042	169	1.52589763	0.25370629	Lcp65Ag2
FBtr0078342	Sugar	-0.1671926	169	1.52573028	0.25370629	CG7338
FBtr0079902	Sugar	0.16718527	169	1.5256238	0.25371816	CG13124
FBtr0089013	Sugar	0.16715351	169	1.52516439	0.25389395	CG1707
FBtr0089752	Sugar	-0.1670796	169	1.52409509	0.25436505
FBtr0078324	Sugar	-0.1670035	169	1.52299503	0.25470035	ko
FBtr0076114	Sugar	0.16695829	169	1.52234227	0.25481326	Bmcp
FBtr0087874	Sugar	-0.1669209	169	1.52180185	0.25496741	CG8771
FBtr0077881	Sugar	-0.1668753	169	1.52114329	0.25513919	cpb
FBtr0086572	Sugar	0.16686658	169	1.52101733	0.25514763	CG15105
FBtr0072955	Sugar	-0.1668328	169	1.52053014	0.25531119	CG12182
FBtr0089330	Sugar	-0.1668292	169	1.52047734	0.25531119	Mob1
FBtr0091719	Sugar	-0.1667509	169	1.51934708	0.25558028
FBtr0078134	Sugar	-0.1667459	169	1.51927467	0.25558742	CG11592
FBtr0071578	Sugar	-0.1667375	169	1.51915304	0.25562811	Pu
FBtr0100579	Sugar	-0.1667196	169	1.51889525	0.25568966	ewg
FBtr0078060	Sugar	0.16669908	169	1.51859918	0.2557658	CG4164
FBtr0087861	Sugar	0.16663991	169	1.51774544	0.25605567	ox
FBtr0091480	Sugar	-0.1665876	169	1.5169904	0.25630992	CG33525
FBtr0075908	Sugar	-0.1665846	169	1.51694773	0.25630992	ara
FBtr0070547	Sugar	0.16655283	169	1.51648942	0.25634424	CG3588
FBtr0075822	Sugar	0.16654724	169	1.51640877	0.25634424	CG10089
FBtr0071775	Sugar	-0.1665263	169	1.51610639	0.25635739	dve
FBtr0071849	Sugar	-0.1665257	169	1.51609774	0.25635739	wdp
FBtr0076883	Sugar	-0.1665124	169	1.51590636	0.25635739	CG8600
FBtr0087523	Sugar	0.16650465	169	1.5157948	0.25635739	CG18324
FBtr0082161	Sugar	-0.1664992	169	1.51571685	0.25635739	MED6
FBtr0089222	Sugar	0.16645973	169	1.51514721	0.25657045	CG11077
FBtr0072518	Sugar	-0.1664188	169	1.51455713	0.25671852	CG32845
FBtr0075259	Sugar	0.16639329	169	1.51418973	0.25683111	CG11915
FBtr0076498	Sugar	0.16638504	169	1.51407088	0.25686608	Fdxh
FBtr0081479	Sugar	-0.1663701	169	1.51385629	0.25690194	Hr39
FBtr0088027	Sugar	-0.1663318	169	1.51330408	0.25701504	CG8964
FBtr0076426	Sugar	-0.1663251	169	1.5132069	0.25703963	CG3408
FBtr0086173	Sugar	0.16624335	169	1.51202996	0.25739774	Tsp42Ea
FBtr0085698	Sugar	-0.166183	169	1.51116176	0.25752192	CG1342
FBtr0073317	Sugar	-0.1661766	169	1.51106922	0.25752192	Rpd3
FBtr0079632	Sugar	0.1661502	169	1.51068912	0.25752192	CG8292
FBtr0074410	Sugar	0.16608147	169	1.50970018	0.25765407	Arpc3B
FBtr0081420	Sugar	0.16603101	169	1.50897435	0.25779545	CG9331
FBtr0070314	Sugar	0.1660242	169	1.50887628	0.25782297	mRpL16
FBtr0084049	Sugar	0.16592134	169	1.50739724	0.25823074	CG5862
FBtr0077827	Sugar	0.1658721	169	1.5066896	0.25833233	CG12674
FBtr0079548	Sugar	0.16585795	169	1.50648616	0.258354	CG12560
FBtr0075446	Sugar	0.16585103	169	1.50638676	0.25838011	CG5389
FBtr0072225	Sugar	0.16582259	169	1.50597803	0.25844169	CG4882
FBtr0070941	Sugar	-0.1657737	169	1.50527581	0.2586174	CG3960
FBtr0077836	Sugar	0.16577339	169	1.50527121	0.2586174	CG7082
FBtr0081429	Sugar	0.16575026	169	1.50493894	0.25862403	CG31675
FBtr0087192	Sugar	0.1657404	169	1.50479744	0.25862403	CG7798
FBtr0085602	Sugar	-0.1657351	169	1.50472062	0.25863918	Mgat2
FBtr0071842	Sugar	0.1657184	169	1.50448144	0.25873899	mRpS29
FBtr0077441	Sugar	-0.1656534	169	1.50354879	0.25900099	CG15435
FBtr0073695	Sugar	-0.1656418	169	1.5033811	0.25907041	CG4407
FBtr0074975	Sugar	0.16562661	169	1.50316354	0.25912474	CG9279
FBtr0078404	Sugar	0.16558124	169	1.50251231	0.25934412	CG7324
FBtr0080043	Sugar	-0.1655593	169	1.5021971	0.2595018	CG5337
FBtr0080065	Sugar	0.16554437	169	1.50198325	0.25956835	nmd
FBtr0070138	Sugar	-0.1655087	169	1.50147218	0.25978205	fz3
FBtr0070866	Sugar	0.16548125	169	1.50107767	0.25986828	CG5966
FBtr0070723	Sugar	0.16547637	169	1.50100765	0.25986828	CG6903
FBtr0079288	Sugar	0.16547304	169	1.50095996	0.25986828	CG11015
FBtr0078739	Sugar	-0.1654695	169	1.50090972	0.25986828
FBtr0086960	Sugar	-0.1654102	169	1.50005938	0.26010708	Bap55
FBtr0088649	Sugar	-0.1653559	169	1.49928085	0.26030644	Ggamma1
FBtr0078694	Sugar	0.16530627	169	1.49856879	0.26051377	Rheb
FBtr0078317	Sugar	0.16527192	169	1.49807657	0.26068437	CG33054
FBtr0086829	Sugar	0.16526865	169	1.49802981	0.26068437	Rab4
FBtr0084774	Sugar	-0.165238	169	1.49759021	0.26077591	CG33095
FBtr0072892	Sugar	0.16522563	169	1.49741344	0.26077591	CG32306
FBtr0077549	Sugar	0.16519188	169	1.49692992	0.260944	CG3513
FBtr0088238	Sugar	0.16498125	169	1.49391449	0.2616622	CG7712
FBtr0076622	Sugar	0.16487543	169	1.49240077	0.26221298	CG6776
FBtr0083674	Sugar	-0.1648673	169	1.49228413	0.26221356	gwl
FBtr0079766	Sugar	0.1648525	169	1.49207288	0.26224945	CG13102
FBtr0087942	Sugar	0.16484163	169	1.4919174	0.2623128	achi
FBtr0076230	Sugar	0.16473331	169	1.49036905	0.26288221	CG32073
FBtr0074114	Sugar	-0.1646713	169	1.48948307	0.26320474	CG16952
FBtr0071005	Sugar	-0.1645782	169	1.48815352	0.26354577	inx2
FBtr0088088	Sugar	-0.1645692	169	1.48802426	0.26354577	CG9003
FBtr0076754	Sugar	-0.1645683	169	1.48801196	0.26354577	nmo
FBtr0075514	Sugar	0.16456567	169	1.48797429	0.26354577	CG17029
FBtr0083777	Sugar	-0.1645238	169	1.48737639	0.26364792	CG7342
FBtr0100668	Sugar	-0.1645028	169	1.487076	0.26369378	CG8710
FBtr0088896	Sugar	-0.1644752	169	1.48668308	0.26371324	Prosalpha6
FBtr0077631	Sugar	0.16443731	169	1.486142	0.26381472	betaggt-II
FBtr0071579	Sugar	-0.1644042	169	1.48566948	0.26396152	Pu
FBtr0076639	Sugar	0.16438441	169	1.48538726	0.26410259	CG32351
FBtr0070564	Sugar	0.16433474	169	1.48467872	0.26428473	CG14419
FBtr0079446	Sugar	0.1643346	169	1.48467666	0.26428473	CG5973
FBtr0076619	Sugar	-0.1643248	169	1.48453631	0.26428473	Gug
FBtr0080119	Sugar	0.16430267	169	1.48422133	0.26436021	CG6729
FBtr0083332	Sugar	-0.1642899	169	1.48403873	0.26436021	Fas1
FBtr0075677	Sugar	-0.1642582	169	1.48358776	0.2644215	CG9628
FBtr0086660	Sugar	-0.1642226	169	1.4830792	0.26449257	CG30122
FBtr0081306	Sugar	0.16421876	169	1.48302494	0.26449257	Os9
FBtr0077841	Sugar	-0.1641372	169	1.481862	0.26485094	CG15387
FBtr0086754	Sugar	-0.16406	169	1.48076329	0.26533556	fj
FBtr0070546	Sugar	0.16402383	169	1.48024772	0.26546897	CG3526
FBtr0081046	Sugar	0.16397209	169	1.47951093	0.26567468	elfless
FBtr0091474	Sugar	-0.1639125	169	1.47866211	0.26598622	scaf6
FBtr0081186	Sugar	0.1638966	169	1.47843643	0.2660278	CG10639
FBtr0074793	Sugar	0.16387289	169	1.478099	0.26613136	CG32528
FBtr0089091	Sugar	-0.1638561	169	1.47786003	0.26613728	CG11360
FBtr0082204	Sugar	0.16384175	169	1.47765585	0.26623197	CG12811
FBtr0085822	Sugar	-0.1637828	169	1.47681778	0.26652277	CG1815
FBtr0071547	Sugar	0.16376805	169	1.47660758	0.26653273	CG3295
FBtr0070092	Sugar	0.16375876	169	1.47647532	0.26653273	CG17896
FBtr0083647	Sugar	0.16366602	169	1.4751567	0.26712666	fru
FBtr0005088	Sugar	0.16362753	169	1.47460964	0.26736842
FBtr0071711	Sugar	-0.1635905	169	1.47408352	0.26750897	LBR
FBtr0085123	Sugar	-0.1635756	169	1.47387144	0.26758244	CG18766
FBtr0100075	Sugar	0.16356468	169	1.47371647	0.2675902	CG34020
FBtr0079349	Sugar	-0.1635642	169	1.47371036	0.2675902	SA
FBtr0081210	Sugar	0.16355643	169	1.47359938	0.2675976	Pax
FBtr0084635	Sugar	0.16353491	169	1.47329355	0.26772511	jar
FBtr0084190	Sugar	0.1635289	169	1.47320828	0.2677271	CG6439
FBtr0073238	Sugar	0.16350377	169	1.47285132	0.26784649	Hexo1
FBtr0072593	Sugar	-0.1634831	169	1.47255753	0.26793509	CG13907
FBtr0075017	Sugar	0.16345253	169	1.47212357	0.2680761	CG9629
FBtr0081763	Sugar	0.16343708	169	1.47190416	0.2680761	CG2846
FBtr0100482	Sugar	0.16342964	169	1.47179853	0.2680761	Pglym78
FBtr0070746	Sugar	-0.163345	169	1.47059684	0.26833836	CG15786
FBtr0100548	Sugar	0.16332434	169	1.47030377	0.26843228	CG11779
FBtr0081029	Sugar	-0.1632685	169	1.46951136	0.26876213	PFE
FBtr0070175	Sugar	0.16326737	169	1.46949541	0.26876213	CG14630
FBtr0074646	Sugar	-0.1632523	169	1.46928176	0.26880138	CG32542
FBtr0071762	Sugar	-0.1632462	169	1.46919478	0.26880389	NtR
FBtr0077545	Sugar	0.16322478	169	1.46889126	0.26889085	CG3604
FBtr0081177	Sugar	0.16309287	169	1.46702084	0.26962397	2
FBtr0075041	Sugar	-0.1630518	169	1.46643847	0.26974465	CG3808
FBtr0089193	Sugar	-0.1630274	169	1.46609275	0.26979926	CG11155
FBtr0075033	Sugar	0.16301552	169	1.4659246	0.26979926	CG10424
FBtr0082306	Sugar	0.16301055	169	1.46585422	0.26979926	fau
FBtr0072319	Sugar	-0.1629178	169	1.46454041	0.27028214	CG13588
FBtr0073473	Sugar	0.16276667	169	1.46240081	0.27071531	CG15199
FBtr0070708	Sugar	0.16270839	169	1.46157625	0.27097283	1
FBtr0083087	Sugar	-0.1626853	169	1.4612491	0.27108728	CG31301
FBtr0087263	Sugar	-0.162644	169	1.46066526	0.27132871	CG8388
FBtr0086227	Sugar	-0.1625811	169	1.45977642	0.27154233	CG16742
FBtr0086322	Sugar	0.16256619	169	1.45956512	0.27159059	CG11208
FBtr0071864	Sugar	0.16255695	169	1.45943445	0.27164191	CG13512
FBtr0080034	Sugar	-0.1625335	169	1.45910317	0.27178835	CG6144
FBtr0070945	Sugar	-0.1625068	169	1.45872506	0.27186432	Pat1
FBtr0081644	Sugar	0.16249056	169	1.45849607	0.27186432	CG1104
FBtr0077008	Sugar	0.16248525	169	1.45842104	0.27187248	ImpL3
FBtr0082532	Sugar	-0.1624533	169	1.45796894	0.27204245	3
FBtr0078041	Sugar	-0.1624299	169	1.45763964	0.27211939	CG3883
FBtr0080201	Sugar	0.16240377	169	1.45726979	0.27211939	hgo
FBtr0089988	Sugar	-0.1623817	169	1.4569583	0.27217367	arm
FBtr0074224	Sugar	-0.1623359	169	1.45631134	0.27231357	CG13957
FBtr0089338	Sugar	0.16231975	169	1.45608328	0.27235669	Rel
FBtr0076140	Sugar	0.1622827	169	1.45556018	0.27258101	CG18331
FBtr0072660	Sugar	-0.1622706	169	1.45538919	0.27260301	CG9134
FBtr0100580	Sugar	-0.1622699	169	1.45538012	0.27260301	ewg
FBtr0078509	Sugar	-0.1622573	169	1.45520163	0.27267828	Ten-m
FBtr0072417	Sugar	-0.1622411	169	1.4549729	0.27269782	pain
FBtr0087675	Sugar	0.16220416	169	1.4544515	0.27269782	Roe1
FBtr0088843	Sugar	-0.1621902	169	1.45425486	0.27269845	CG12821
FBtr0082077	Sugar	-0.1621839	169	1.45416613	0.27269845	CG8319
FBtr0076681	Sugar	0.16217214	169	1.45399969	0.27274242	Ect4
FBtr0080357	Sugar	0.16206084	169	1.45242975	0.27339637	CG6579
FBtr0074087	Sugar	0.16202708	169	1.45195368	0.27350331	CG8239
FBtr0078117	Sugar	0.1619893	169	1.45142117	0.27358587	CG11455
FBtr0072949	Sugar	0.16197725	169	1.45125128	0.27365388	CG14949
FBtr0079201	Sugar	0.16187944	169	1.44987292	0.27422034	CG9222
FBtr0087256	Sugar	-0.1618267	169	1.44913052	0.27448221	Dg
FBtr0075187	Sugar	0.16180941	169	1.44888641	0.27451018	CG7460
FBtr0078736	Sugar	0.16179621	169	1.44870052	0.27453544	CG31548
FBtr0070096	Sugar	-0.1617659	169	1.44827406	0.27463131	CG18166
FBtr0088360	Sugar	-0.1617381	169	1.44788286	0.27475091	JhI-1
FBtr0083618	Sugar	0.16169303	169	1.44724784	0.27502201	CG7208
FBtr0085464	Sugar	0.161672	169	1.44695171	0.27510085	CG7582
FBtr0072005	Sugar	0.16157104	169	1.44553117	0.27560467	CG30410
FBtr0082299	Sugar	0.16152535	169	1.4448885	0.27572161	CG6567
FBtr0084855	Sugar	0.161524	169	1.44486954	0.27572161	CG31087
FBtr0070861	Sugar	0.16150842	169	1.44465046	0.2757839	CG6041
FBtr0100204	Sugar	-0.1614882	169	1.44436623	0.27584671	CG33095
FBtr0081267	Sugar	-0.1614609	169	1.44398292	0.27593241	spi
FBtr0089990	Sugar	-0.161438	169	1.44366051	0.27606563	arm
FBtr0080756	Sugar	0.16186056	168	1.44284752	0.2762193	CG18477
FBtr0074981	Sugar	0.16135015	169	1.44242564	0.27632329	CG9449
FBtr0081918	Sugar	0.16130858	169	1.44184155	0.2765263	CG8351
FBtr0086912	Sugar	-0.1613044	169	1.4417829	0.2765263	2
FBtr0086259	Sugar	-0.1612932	169	1.44162585	0.27656155	Mgat1
FBtr0083730	Sugar	0.1612472	169	1.44097937	0.27679619	Cyp12a5
FBtr0085701	Sugar	-0.1612202	169	1.44059981	0.2768024	zfh1
FBtr0085544	Sugar	0.16114092	169	1.43948709	0.27695961	CG7601
FBtr0073467	Sugar	0.16114073	169	1.43948447	0.27695961	CG1394
FBtr0075782	Sugar	-0.1611184	169	1.43917075	0.27695961	endos
FBtr0074353	Sugar	-0.1611036	169	1.43896386	0.27703123	CG9132
FBtr0077353	Sugar	-0.1610369	169	1.43802701	0.27738783	CG14617
FBtr0077100	Sugar	-0.1609583	169	1.43692538	0.27774589	mule
FBtr0082567	Sugar	0.1609498	169	1.43680574	0.27774589	CG10013
FBtr0073639	Sugar	0.16094289	169	1.43670876	0.27777775	Cyp311a1
FBtr0082329	Sugar	-0.1609364	169	1.43661833	0.27780541	CG6621
FBtr0072066	Sugar	-0.1609261	169	1.43647327	0.27786512	apt
FBtr0081627	Sugar	0.16090916	169	1.4362359	0.2778765	Sodh-1
FBtr0083854	Sugar	-0.1609083	169	1.43622429	0.2778765	Surf6
FBtr0077539	Sugar	0.16081317	169	1.4348903	0.27842913	lectin-24A
FBtr0083534	Sugar	-0.1608097	169	1.43484206	0.27842987	cpo
FBtr0085574	Sugar	0.16080133	169	1.43472435	0.27844497	CG1983
FBtr0070089	Sugar	-0.1607411	169	1.43388082	0.27871443	CG4293
FBtr0080932	Sugar	0.16071648	169	1.43353573	0.27876951	Cyt-b5-r
FBtr0071150	Sugar	0.16069625	169	1.43325234	0.27881615	CG10920
FBtr0087336	Sugar	-0.1606738	169	1.43293862	0.2788585	eIF2B-gamma
FBtr0074235	Sugar	0.16066472	169	1.43281073	0.2788585	CG9921
FBtr0088266	Sugar	-0.1605181	169	1.43075868	0.27978923	G-oalpha47A
FBtr0100250	Sugar	0.16048213	169	1.43025504	0.27995768	CG30461
FBtr0078856	Sugar	-0.1604778	169	1.43019472	0.27995768	MED31
FBtr0088784	Sugar	-0.1604276	169	1.42949196	0.28018259	Socs44A
FBtr0071090	Sugar	-0.1603935	169	1.42901492	0.28037175	bys
FBtr0085094	Sugar	0.16038675	169	1.42892106	0.28037175	BM-40-SPARC
FBtr0082288	Sugar	-0.1603736	169	1.4287366	0.28038146	Tsp86D
FBtr0077051	Sugar	0.16032005	169	1.42798849	0.28054707	loj
FBtr0086223	Sugar	-0.1603054	169	1.42778337	0.28060474	CG30153
FBtr0087915	Sugar	-0.1602795	169	1.42742204	0.28066837	CG8501
FBtr0070264	Sugar	-0.1602762	169	1.4273749	0.28066837	br
FBtr0088205	Sugar	-0.1602108	169	1.42646203	0.28102118	CG12391
FBtr0088664	Sugar	0.16017424	169	1.42595093	0.28124334	Ance-4
FBtr0075690	Sugar	-0.1601381	169	1.4254458	0.28124334	CG9384
FBtr0076339	Sugar	-0.1601362	169	1.4254202	0.28124334	CG8108
FBtr0085699	Sugar	0.16009608	169	1.42485929	0.28145601	CG1340
FBtr0074983	Sugar	-0.1600567	169	1.42431012	0.28160102	CG32207
FBtr0071922	Sugar	-0.1600223	169	1.42382947	0.28169896	robo
FBtr0072437	Sugar	0.16000591	169	1.42360054	0.28169896	CG12848
FBtr0080326	Sugar	0.15999602	169	1.42346248	0.28169896	CG5325
FBtr0080509	Sugar	-0.159947	169	1.42277787	0.28193463	kuz
FBtr0078798	Sugar	0.15994672	169	1.4227746	0.28193463	kkv
FBtr0088369	Sugar	0.159925	169	1.42247154	0.2819809	CG12214
FBtr0074190	Sugar	-0.1598806	169	1.42185222	0.28222168	Paf-AHalpha
FBtr0083585	Sugar	-0.1598458	169	1.42136741	0.28232131
FBtr0070535	Sugar	0.15983586	169	1.42122819	0.28232131	CG12535
FBtr0077617	Sugar	0.15982166	169	1.42103018	0.28232131	CG12400
FBtr0088079	Sugar	-0.159821	169	1.42102167	0.28232131	pyr
FBtr0077354	Sugar	-0.159815	169	1.42093789	0.28234571	1
FBtr0085127	Sugar	0.15975117	169	1.42004742	0.28269508	CG31063
FBtr0080143	Sugar	-0.1597283	169	1.41972846	0.28270866	Stam
FBtr0085024	Sugar	0.15971969	169	1.41960868	0.28272954	Pdf
FBtr0073047	Sugar	-0.1596981	169	1.41930713	0.28280568	CG11505
FBtr0088486	Sugar	0.15964992	169	1.41863653	0.28300864	CG1623
FBtr0078847	Sugar	-0.159646	169	1.41858223	0.28300864	CG2016
FBtr0076473	Sugar	-0.1596402	169	1.4185017	0.28302994	CG3434
FBtr0071906	Sugar	0.15959578	169	1.41788238	0.28328351	CG3499
FBtr0086985	Sugar	0.15955573	169	1.41732456	0.28352729	CG11400
FBtr0083864	Sugar	0.15946888	169	1.4161155	0.28382279	CG10887
FBtr0075142	Sugar	0.15945735	169	1.41595489	0.28382279	CG7408
FBtr0089128	Sugar	-0.1594558	169	1.41593283	0.28382279	CG2052
FBtr0087785	Sugar	-0.1594488	169	1.4158364	0.28382279	vg
FBtr0070499	Sugar	-0.1594085	169	1.4152746	0.28385101	CG2685
FBtr0072913	Sugar	-0.1593814	169	1.41489759	0.28394198	CG15820
FBtr0076915	Sugar	0.15936425	169	1.41465943	0.28404965	Dbi
FBtr0071763	Sugar	-0.1593439	169	1.41437645	0.28406792	a
FBtr0077085	Sugar	-0.1593268	169	1.41413866	0.28407863	CG5146
FBtr0073802	Sugar	-0.1592868	169	1.41358288	0.28429503	CG15758
FBtr0071072	Sugar	0.15922401	169	1.41270916	0.28456506	Rab39
FBtr0100219	Sugar	-0.1591642	169	1.411878	0.28483973	CG7971
FBtr0081035	Sugar	-0.159148	169	1.41165326	0.28486783	CG5758
FBtr0078424	Sugar	0.15903281	169	1.41005246	0.28531974	CG32444
FBtr0089494	Sugar	0.15900283	169	1.40963613	0.28540387	CG4452
FBtr0082708	Sugar	0.15899212	169	1.40948728	0.28542649	CG31157
FBtr0075557	Sugar	-0.1589916	169	1.40948005	0.28542649	CrebA
FBtr0100582	Sugar	-0.1589573	169	1.4090037	0.28555062	ewg
FBtr0079468	Sugar	0.15895505	169	1.40897264	0.28555062	CG5160
FBtr0075239	Sugar	-0.1589318	169	1.40864938	0.28564355	Cad74A
FBtr0086121	Sugar	-0.1589185	169	1.40846588	0.28565992	CG9422
FBtr0075143	Sugar	-0.1589095	169	1.40834078	0.28566712	CG7402
FBtr0088091	Sugar	-0.1588777	169	1.40789942	0.28572441	tou
FBtr0083918	Sugar	-0.1588373	169	1.4073391	0.28578887	CG5483
FBtr0087102	Sugar	-0.1587584	169	1.40624388	0.28612155	Cdk4
FBtr0074660	Sugar	0.15869812	169	1.40540796	0.28650237	CG6961
FBtr0078305	Sugar	0.15868186	169	1.40518254	0.2865825	Ilk
FBtr0080930	Sugar	-0.1586696	169	1.40501303	0.28663463	Cas
FBtr0088508	Sugar	0.15865574	169	1.40482046	0.28667214	Pdk
FBtr0072845	Sugar	0.15862298	169	1.40436642	0.28675515	CG1139
FBtr0071917	Sugar	0.15861915	169	1.4043133	0.28675515	jbug
FBtr0100022	Sugar	0.15859979	169	1.40404498	0.28675515
FBtr0089949	Sugar	-0.1585864	169	1.40385978	0.28675515	tacc
FBtr0070857	Sugar	-0.1585513	169	1.40337376	0.28684436	CG11473
FBtr0081195	Sugar	-0.1585155	169	1.40287743	0.28687266	drl
FBtr0083441	Sugar	-0.1584925	169	1.40255796	0.28694179	CG33333
FBtr0100578	Sugar	-0.1584409	169	1.40184384	0.28723584	ewg
FBtr0080940	Sugar	0.15837799	169	1.40097305	0.28760526	VhaSFD
FBtr0071320	Sugar	-0.1582942	169	1.3998131	0.28798665	lz
FBtr0071622	Sugar	-0.158268	169	1.39945031	0.28807832	CG18375
FBtr0080576	Sugar	0.15824369	169	1.39911463	0.28811542
FBtr0072561	Sugar	0.15823977	169	1.39906043	0.28811542	Reg-2
FBtr0083094	Sugar	0.15821395	169	1.39870328	0.28827622	CG5073
FBtr0077791	Sugar	0.15813293	169	1.39758293	0.28854914	CG3609
FBtr0071345	Sugar	-0.1581281	169	1.39751555	0.28854914
FBtr0076616	Sugar	-0.1580441	169	1.39635474	0.28900357	Gug
FBtr0078061	Sugar	-0.1580246	169	1.39608617	0.2891475	CG4133
FBtr0087069	Sugar	-0.1580115	169	1.39590417	0.28920363	CG33456
FBtr0074484	Sugar	-0.1579821	169	1.39549799	0.28929756	CG8289
FBtr0075278	Sugar	0.15793	169	1.39477876	0.28963662	CG7842
FBtr0080061	Sugar	-0.1579045	169	1.39442677	0.28979397	CG5384
FBtr0080240	Sugar	0.15790322	169	1.39440892	0.28979397	CG4970
FBtr0071218	Sugar	0.15789579	169	1.39430635	0.28983262	CG12081
FBtr0071900	Sugar	-0.1578757	169	1.39402917	0.28986867	PIP5K59B
FBtr0084107	Sugar	0.15783945	169	1.39352849	0.29002425	CG3337
FBtr0087631	Sugar	-0.1578234	169	1.39330713	0.29014233	CG12295
FBtr0086309	Sugar	-0.1578128	169	1.39316071	0.29018914	18w
FBtr0089471	Sugar	0.15777915	169	1.3926962	0.29037803	cher
FBtr0089503	Sugar	0.15775509	169	1.39236416	0.29047476	2
FBtr0088032	Sugar	0.15774678	169	1.39224946	0.29052169	CG8271
FBtr0072537	Sugar	0.15773076	169	1.39202845	0.29056048	CG7049
FBtr0085547	Sugar	-0.1576865	169	1.39141832	0.2908098	CG11504
FBtr0077393	Sugar	-0.1576818	169	1.39135303	0.29082372	Sgs1
FBtr0080444	Sugar	0.15765783	169	1.39102239	0.2909856	CG5705
FBtr0074144	Sugar	-0.157559	169	1.38966034	0.29145184	eIF5
FBtr0074325	Sugar	0.15753756	169	1.38936416	0.29156719	CG32571
FBtr0075353	Sugar	0.1575263	169	1.38920893	0.29160582	zetaCOP
FBtr0086668	Sugar	0.15751214	169	1.38901384	0.29167721	Idgf5
FBtr0078045	Sugar	-0.1574621	169	1.38832491	0.29184202	ds
FBtr0085199	Sugar	0.15744309	169	1.38806233	0.29188661	CG5611
FBtr0075896	Sugar	0.15743997	169	1.38801935	0.29188661	CG11255
FBtr0083627	Sugar	-0.1574171	169	1.38770383	0.29191804	CG31232
FBtr0086688	Sugar	-0.15741	169	1.38760663	0.29191804	CG5174
FBtr0070891	Sugar	-0.1573464	169	1.38673027	0.29214011	CG4766
FBtr0076663	Sugar	-0.1573426	169	1.38667802	0.29214552	Oseg1
FBtr0086152	Sugar	-0.1573066	169	1.38618208	0.29225195	Vha16
FBtr0070000	Sugar	-0.1572683	169	1.38565538	0.29226887	Nep3
FBtr0070106	Sugar	0.15725272	169	1.3854409	0.29235383	CG13377
FBtr0075754	Sugar	0.15719105	169	1.38459219	0.29259872	CG13737
FBtr0085419	Sugar	0.15715636	169	1.38411492	0.2927127	beta4GalNAcTB
FBtr0077003	Sugar	0.15713265	169	1.38378881	0.29281362	CG8219
FBtr0075730	Sugar	0.15710413	169	1.38339648	0.29298916	CG13481
FBtr0100010	Sugar	0.15708376	169	1.38311642	0.29305937	CG33969
FBtr0080540	Sugar	-0.1570748	169	1.38299279	0.29308343	CG16865
FBtr0076885	Sugar	-0.1570679	169	1.38289884	0.29308747	RhoGEF4
FBtr0072007	Sugar	0.1570356	169	1.38245418	0.29315123	CG11079
FBtr0087734	Sugar	0.15702257	169	1.38227499	0.29318124	Aats-val
FBtr0087203	Sugar	0.15701948	169	1.38223255	0.29318124	CG8370
FBtr0084039	Sugar	-0.1570132	169	1.38214569	0.29318891	Cortactin
FBtr0082025	Sugar	0.15699318	169	1.38187105	0.29318891	CG18473
FBtr0089560	Sugar	0.15694091	169	1.38115257	0.29340208	CG6385
FBtr0085947	Sugar	0.15693822	169	1.38111566	0.29340208	CG31601
FBtr0072378	Sugar	-0.1569183	169	1.38084146	0.2934985	Dll
FBtr0089111	Sugar	-0.1568863	169	1.38040276	0.29367657	lgs
FBtr0083088	Sugar	-0.1568094	169	1.37934673	0.29409488	CG31392
FBtr0077089	Sugar	-0.1567751	169	1.37887473	0.29429604	Blimp-1
FBtr0082695	Sugar	0.15675849	169	1.37864705	0.29434167	CG7488
FBtr0082175	Sugar	0.15675743	169	1.37863245	0.29434167	CG31410
FBtr0088973	Sugar	0.15673073	169	1.37826591	0.29447158	sPLA2
FBtr0072859	Sugar	-0.1566626	169	1.37733056	0.29470117	CG1887
FBtr0078279	Sugar	0.15662327	169	1.37679126	0.29482032	CG4042
FBtr0085107	Sugar	-0.1566186	169	1.37672718	0.2948263	CG5815
FBtr0071560	Sugar	0.15651733	169	1.3753381	0.29533387	CG9993
FBtr0086905	Sugar	0.15649378	169	1.3750153	0.29549421	CG14482
FBtr0080843	Sugar	0.15648293	169	1.37486651	0.29552196	mRpL4
FBtr0079857	Sugar	0.15646339	169	1.3745986	0.29555125	CG4389
FBtr0075386	Sugar	-0.1564591	169	1.37453981	0.29555125	CG4877
FBtr0086636	Sugar	0.15640959	169	1.37386116	0.29585163	CG15094
FBtr0077973	Sugar	0.15637013	169	1.37332053	0.29611524	CG5011
FBtr0080234	Sugar	0.15635749	169	1.37314727	0.29614449	Ast-C
FBtr0080640	Sugar	0.15631931	169	1.37262418	0.29626467	CG7532
FBtr0072045	Sugar	0.15630886	169	1.37248104	0.29627831	Prosbeta5R1
FBtr0086964	Sugar	-0.1562964	169	1.37231091	0.29627831	CG6568
FBtr0077787	Sugar	0.15629014	169	1.37222467	0.29627831	CG31948
FBtr0072847	Sugar	0.1562827	169	1.37212278	0.29627831	CG32307
FBtr0078992	Sugar	-0.1562779	169	1.37205664	0.29627831	Marcal1
FBtr0083083	Sugar	0.15626725	169	1.37191123	0.29627831	ea
FBtr0070491	Sugar	0.15626399	169	1.37186658	0.29627831	CG32795
FBtr0087625	Sugar	-0.156263	169	1.37185368	0.29627831	fas
FBtr0079796	Sugar	-0.1562481	169	1.37164956	0.2963079	Ggamma30A
FBtr0082641	Sugar	-0.1562196	169	1.37125937	0.2964264	CG6359
FBtr0072207	Sugar	0.1562016	169	1.37101234	0.2965066	CG16787
FBtr0070381	Sugar	0.15620158	169	1.371012	0.2965066	CG3835
FBtr0070433	Sugar	-0.1561537	169	1.37035605	0.29657826	ph-d
FBtr0080251	Sugar	0.15615279	169	1.3703442	0.29657826	CG14926
FBtr0088512	Sugar	-0.1561479	169	1.37027733	0.29657826	Wnt2
FBtr0076191	Sugar	0.15612981	169	1.37002961	0.29657826	CG7941
FBtr0084778	Sugar	-0.1561284	169	1.37001032	0.29657826	CG11847
FBtr0087596	Sugar	-0.1560925	169	1.36951893	0.2968177	mam
FBtr0085197	Sugar	-0.1560873	169	1.36944798	0.29683668	tau
FBtr0072252	Sugar	-0.1560284	169	1.3686417	0.29717009	CG3257
FBtr0081419	Sugar	0.15602765	169	1.36863191	0.29717009	CG9331
FBtr0070878	Sugar	-0.1559876	169	1.36808483	0.29728659	CG3599
FBtr0087004	Sugar	0.15596255	169	1.36774167	0.29732532	Amy-p
FBtr0081233	Sugar	-0.1559535	169	1.36761759	0.29735908	CG17568
FBtr0086219	Sugar	-0.1559526	169	1.3676062	0.29735908	bl
FBtr0079854	Sugar	-0.1559121	169	1.36705229	0.29759101	CG4382
FBtr0082863	Sugar	-0.1559022	169	1.36691635	0.29762517	ems
FBtr0071580	Sugar	-0.1558763	169	1.36656251	0.29774972	Pu
FBtr0084272	Sugar	0.15587209	169	1.36650507	0.29775961	mRpL45
FBtr0100249	Sugar	0.15585975	169	1.36633641	0.297783	CG30461
FBtr0100669	Sugar	0.15582235	169	1.36582537	0.2978719	CG14457
FBtr0076502	Sugar	0.15575187	169	1.36486254	0.29820846	CG4483
FBtr0074441	Sugar	0.15571298	169	1.36433133	0.29833153	Fim
FBtr0072616	Sugar	-0.1557105	169	1.36429721	0.29833153	Glut1
FBtr0078283	Sugar	-0.155682	169	1.36390864	0.29846299	kni
FBtr0077930	Sugar	-0.155646	169	1.36341693	0.29870087	CG33128
FBtr0084900	Sugar	0.15563296	169	1.36323883	0.29871633	CG5039
FBtr0083729	Sugar	0.15561976	169	1.36305871	0.29876333	CG6040
FBtr0078493	Sugar	-0.155589	169	1.3626386	0.29885334	Csp
FBtr0072610	Sugar	-0.155498	169	1.36139763	0.29920729	CG3371
FBtr0077370	Sugar	-0.155445	169	1.36067397	0.29944114	DIP1
FBtr0082654	Sugar	0.15542463	169	1.36039652	0.29951474	Past1
FBtr0076175	Sugar	0.15533965	169	1.35923802	0.29993169	CG7557
FBtr0090013	Sugar	0.15530843	169	1.35881255	0.30004902	CG6214
FBtr0089523	Sugar	-0.1553002	169	1.35870094	0.30006908	Mvl
FBtr0077334	Sugar	-0.1552782	169	1.35840033	0.30012792	CG17052
FBtr0073820	Sugar	-0.1552194	169	1.35760021	0.3004604	Rtc1
FBtr0073251	Sugar	0.1552179	169	1.35757912	0.3004604	CG32252
FBtr0080068	Sugar	-0.1552024	169	1.35736829	0.30046935	CYLD
FBtr0086987	Sugar	0.15519879	169	1.35731884	0.30046935	CG11395
FBtr0077585	Sugar	-0.1551922	169	1.35722857	0.30046935	CG33282
FBtr0079665	Sugar	-0.1551579	169	1.35676246	0.30064321	Akap200
FBtr0074130	Sugar	-0.1551346	169	1.35644503	0.30077478	CG8924
FBtr0072006	Sugar	0.15512672	169	1.35633749	0.30079046	CG9875
FBtr0076504	Sugar	-0.155108	169	1.35608324	0.30090777	CG3891
FBtr0082649	Sugar	0.15504776	169	1.35526263	0.30098998	CG6225
FBtr0083775	Sugar	0.1549942	169	1.35453382	0.30110481	CG3581
FBtr0078676	Sugar	-0.1549698	169	1.35420172	0.30116333	CG2082
FBtr0072379	Sugar	-0.1549673	169	1.3541681	0.30116333	Dll
FBtr0100596	Sugar	-0.154961	169	1.35408171	0.30116515	scaf6
FBtr0071770	Sugar	-0.1549406	169	1.35380515	0.30122443	MED16
FBtr0080397	Sugar	0.15491476	169	1.35345314	0.30138069	CG12292
FBtr0082398	Sugar	-0.1548988	169	1.35323582	0.30141424	PGRP-LB
FBtr0071411	Sugar	0.15488481	169	1.3530459	0.30142202	CG32694
FBtr0100433	Sugar	0.15488287	169	1.35301943	0.30142202	CG14667
FBtr0070028	Sugar	-0.154768	169	1.35145736	0.30197593	Rab35
FBtr0075329	Sugar	-0.1547427	169	1.35111454	0.30203818	TSG101
FBtr0072783	Sugar	0.15472856	169	1.35092194	0.30205957	CG13923
FBtr0085653	Sugar	0.15468916	169	1.35038665	0.30217932	PH4alphaSG2
FBtr0082969	Sugar	0.15463649	169	1.34967136	0.30247587	CG3509
FBtr0078673	Sugar	-0.1546192	169	1.34943711	0.3025065	CG2082
FBtr0076271	Sugar	0.15458841	169	1.34901838	0.30267758	CG6404
FBtr0078618	Sugar	-0.1545799	169	1.34890347	0.3026943	Obp83ef
FBtr0085990	Sugar	0.15454464	169	1.34842421	0.30285462	CG8335
FBtr0086723	Sugar	-0.1545195	169	1.34808284	0.30286794	Gbp
FBtr0080384	Sugar	0.15448387	169	1.34759937	0.30289307	Oatp33Ea
FBtr0087816	Sugar	0.15447911	169	1.34753474	0.30289307	CG17574
FBtr0074685	Sugar	0.15446776	169	1.34738082	0.30294199	CG8028
FBtr0081270	Sugar	-0.1544018	169	1.34648582	0.30324525	spi
FBtr0088463	Sugar	0.15479178	168	1.34553726	0.30367426	CG30000
FBtr0085488	Sugar	-0.1542372	169	1.34425463	0.30402818	Cad99C
FBtr0078301	Sugar	-0.1542219	169	1.34404737	0.3040766	CG10508
FBtr0071041	Sugar	-0.1542217	169	1.34404344	0.3040766	CG3044
FBtr0074297	Sugar	-0.1542132	169	1.34392946	0.3041272	CG9903
FBtr0089412	Sugar	-0.1541944	169	1.34367422	0.30421723	CG18212
FBtr0087591	Sugar	0.15415793	169	1.34318008	0.30430043	Cp1
FBtr0077523	Sugar	0.15409594	169	1.3423403	0.30454006	pgant4
FBtr0074995	Sugar	0.15405695	169	1.34181236	0.30473527	fal
FBtr0070797	Sugar	0.15404028	169	1.34158659	0.30486453	CG3252
FBtr0074418	Sugar	-0.1540364	169	1.34153456	0.30487186	wus
FBtr0085133	Sugar	0.15403011	169	1.34144888	0.30487362	CG6074
FBtr0082796	Sugar	-0.1540134	169	1.341223	0.30488628	rin
FBtr0070960	Sugar	-0.1539556	169	1.34044002	0.30526118	CG14439
FBtr0081596	Sugar	0.15393319	169	1.34013707	0.30537731	Gld
FBtr0077736	Sugar	-0.1539317	169	1.34011632	0.30537731	CG3077
FBtr0075182	Sugar	0.15393109	169	1.34010872	0.30537731	CG7510
FBtr0080953	Sugar	0.15389873	169	1.33967087	0.30556849	CG12620
FBtr0079855	Sugar	-0.1538931	169	1.3395947	0.30557116	gcm
FBtr0078945	Sugar	-0.1538209	169	1.33861841	0.30586433	CG9809
FBtr0083029	Sugar	0.15381463	169	1.33853328	0.30586433	CG6752
FBtr0088711	Sugar	0.15370639	169	1.33706991	0.30639689	CG8740
FBtr0072270	Sugar	-0.1537045	169	1.33704489	0.30639689	betaTub60D
FBtr0084935	Sugar	0.15369199	169	1.33687529	0.30645808	Lnk
FBtr0080639	Sugar	-0.1536792	169	1.33670255	0.30645808	CG7516
FBtr0081785	Sugar	-0.1536232	169	1.33594602	0.30670573	CG3223
FBtr0075756	Sugar	0.15361626	169	1.33585198	0.30671122	Gl
FBtr0083368	Sugar	-0.1536065	169	1.33572037	0.30674015
FBtr0085723	Sugar	0.15360433	169	1.33569081	0.30674015	CG11314
FBtr0088805	Sugar	0.15356241	169	1.33512457	0.30690696	CG14757
FBtr0082197	Sugar	-0.1535456	169	1.33489789	0.30694765	Fmr1
FBtr0082296	Sugar	0.15351624	169	1.33450105	0.30694765	SelR
FBtr0083825	Sugar	-0.153495	169	1.33421445	0.30696764	MED25
FBtr0087120	Sugar	0.15339873	169	1.33291483	0.30750863	CG8306
FBtr0088894	Sugar	-0.1533956	169	1.33287236	0.30750958	CG30382
FBtr0073674	Sugar	0.15338	169	1.33266208	0.30757115	CG15728
FBtr0077190	Sugar	0.15337657	169	1.3326158	0.30757481	CG1486
FBtr0079699	Sugar	0.15330179	169	1.33160691	0.307931	Dh31
FBtr0085644	Sugar	0.15324938	169	1.33090009	0.3081507	CG15534
FBtr0076770	Sugar	0.15323361	169	1.33068746	0.30824338	CG8111
FBtr0083581	Sugar	0.15320336	169	1.33027969	0.30833463	CG7675
FBtr0088307	Sugar	0.15315358	169	1.32960862	0.30840513	CPTI
FBtr0084197	Sugar	-0.1531478	169	1.32953012	0.30840513	CG31163
FBtr0081855	Sugar	0.15313881	169	1.32940964	0.30840513	CG9603
FBtr0080120	Sugar	0.1531377	169	1.32939468	0.30840513	CG6737
FBtr0071980	Sugar	0.1531066	169	1.3289755	0.30858503	CG9877
FBtr0072351	Sugar	0.15308813	169	1.32872665	0.30858503	Ssl
FBtr0084744	Sugar	0.15308559	169	1.3286925	0.30858503	Ast
FBtr0076517	Sugar	0.15305692	169	1.32830618	0.30871379	CG5064
FBtr0081142	Sugar	0.15302305	169	1.32785001	0.3089366	mib2
FBtr0084048	Sugar	0.15297786	169	1.32724135	0.30903564	CG10827
FBtr0078417	Sugar	0.15296016	169	1.32700311	0.30910502	CG9391
FBtr0087601	Sugar	-0.1529334	169	1.32664228	0.30910502	Prosap
FBtr0072318	Sugar	-0.1529278	169	1.32656727	0.30910502	CG3579
FBtr0082170	Sugar	-0.1529147	169	1.32639133	0.30910502	CG12950
FBtr0082141	Sugar	-0.1529113	169	1.32634514	0.30910502	CG8516
FBtr0073237	Sugar	0.15290644	169	1.32627987	0.30910502	Hexo1
FBtr0100645	Sugar	0.15289608	169	1.32614039	0.30911081
FBtr0070279	Sugar	-0.1528334	169	1.32529663	0.30938584	a6
FBtr0085848	Sugar	0.15283011	169	1.32525269	0.30938584	CG1971
FBtr0075495	Sugar	-0.1528294	169	1.32524287	0.30938584	CG5222
FBtr0087235	Sugar	-0.1527758	169	1.32452209	0.30971667	lbk
FBtr0075544	Sugar	0.15273613	169	1.32398846	0.30985799	CG13455
FBtr0084595	Sugar	0.15273486	169	1.32397128	0.30985799	Miro
FBtr0084496	Sugar	-0.1526984	169	1.32348098	0.31003415	AP-1sigma
FBtr0078151	Sugar	0.15268778	169	1.32333829	0.31010161	CG31975
FBtr0077925	Sugar	0.15256951	169	1.32174859	0.31075082	Cdlc2
FBtr0091873	Sugar	-0.1525413	169	1.32136961	0.31090465	His4:CG33869
FBtr0079303	Sugar	0.15250308	169	1.32085604	0.31107525	CG11221
FBtr0082904	Sugar	0.15248114	169	1.32056136	0.31122417	CG31327
FBtr0088223	Sugar	-0.1524573	169	1.3202419	0.31134126	CG7222
FBtr0070843	Sugar	-0.1524355	169	1.31994855	0.31140258	CG32758
FBtr0086483	Sugar	-0.1524276	169	1.31984282	0.31142177	hrg
FBtr0077420	Sugar	0.15239633	169	1.31942252	0.31151906	Taf12L
FBtr0088730	Sugar	0.15235505	169	1.31886843	0.31170097	CG8735
FBtr0075967	Sugar	0.15234408	169	1.31872127	0.31176156	CG10627
FBtr0083739	Sugar	-0.1522971	169	1.31809047	0.31209691	Dl
FBtr0084890	Sugar	0.1522786	169	1.31784254	0.31209691	tankyrase
FBtr0080130	Sugar	0.15226121	169	1.31760923	0.31209691	CG7299
FBtr0080488	Sugar	0.15222718	169	1.31715271	0.312143	CG16972
FBtr0090003	Sugar	0.15222581	169	1.31713439	0.312143	Ca-alpha1D
FBtr0084254	Sugar	0.15222415	169	1.31711202	0.312143	CG7054
FBtr0071428	Sugar	0.15222341	169	1.31710213	0.312143	CG15250
FBtr0078768	Sugar	0.15216176	169	1.31627531	0.31251828	mRpL44
FBtr0083018	Sugar	-0.1521176	169	1.31568381	0.3127403	eff
FBtr0076577	Sugar	0.15208335	169	1.31522425	0.31297352	CG32030
FBtr0072657	Sugar	0.15199484	169	1.31403809	0.31333064
FBtr0081406	Sugar	0.15197418	169	1.31376134	0.31336268	CG17470
FBtr0071138	Sugar	0.15187171	169	1.31238902	0.31389075	CG33222
FBtr0082609	Sugar	0.15186095	169	1.31224496	0.31391391	GstD10
FBtr0078267	Sugar	-0.1518486	169	1.31207983	0.31391391	fng
FBtr0083358	Sugar	0.15182554	169	1.31177092	0.31402404	CG10340
FBtr0087547	Sugar	0.15178843	169	1.31127431	0.31403158	CG13941
FBtr0087598	Sugar	-0.1517558	169	1.31083718	0.31423001	mam
FBtr0070064	Sugar	-0.1516216	169	1.30904264	0.31472291	cin
FBtr0071515	Sugar	-0.1516052	169	1.30882311	0.31475967	Ipk1
FBtr0087002	Sugar	0.1515988	169	1.30873777	0.31475967	CG15605
FBtr0077244	Sugar	0.15158937	169	1.30861164	0.31475967	CG1753
FBtr0087855	Sugar	-0.1514899	169	1.30728231	0.31509437	sca
FBtr0075894	Sugar	0.15148211	169	1.30717804	0.31509437	CG11253
FBtr0080579	Sugar	0.15147612	169	1.30709809	0.31509475	CG9014
FBtr0078623	Sugar	-0.1514597	169	1.30687837	0.31516776	CG11459
FBtr0070416	Sugar	0.15140324	169	1.3061245	0.31542913	CG3091
FBtr0081990	Sugar	-0.1513963	169	1.30603159	0.31542913	pum
FBtr0084716	Sugar	-0.1513941	169	1.30600264	0.31542913	CG11120
FBtr0078227	Sugar	0.15137203	169	1.30570769	0.31547063	mRpL15
FBtr0072889	Sugar	0.15136272	169	1.30558334	0.31548175	CG8993
FBtr0077670	Sugar	-0.1513565	169	1.30550024	0.31548175	alpha4GT1
FBtr0085586	Sugar	0.15131527	169	1.30494976	0.3155791	CG31025
FBtr0080541	Sugar	-0.151311	169	1.30489213	0.3155791	Sos
FBtr0086120	Sugar	-0.1512626	169	1.30424723	0.31569768	CG9422
FBtr0078579	Sugar	0.15122848	169	1.30379133	0.3158505	CG32462
FBtr0074967	Sugar	0.15122748	169	1.30377805	0.3158505	CG8798
FBtr0072583	Sugar	0.15122588	169	1.3037566	0.3158505	CG13887
FBtr0083202	Sugar	-0.1510991	169	1.30206574	0.31629066	CG5470
FBtr0074656	Sugar	-0.1510981	169	1.3020516	0.31629066	bnb
FBtr0074231	Sugar	-0.1510948	169	1.30200842	0.31629342	Gpi1
FBtr0089386	Sugar	-0.1510696	169	1.30167254	0.31642333	CG1354
FBtr0079485	Sugar	0.15105124	169	1.30142736	0.3164242	CG7191
FBtr0075076	Sugar	0.15104592	169	1.30135644	0.3164242	CG3902
FBtr0079733	Sugar	-0.1510199	169	1.3010098	0.31655695	SoxN
FBtr0077453	Sugar	0.15101144	169	1.30089675	0.31655695	Gs1l
FBtr0087564	Sugar	-0.1509844	169	1.3005358	0.31667837	SelD
FBtr0079280	Sugar	0.15096215	169	1.30023986	0.31683689	CG9500
FBtr0087079	Sugar	-0.1509504	169	1.30008288	0.31692275	unc-104
FBtr0086900	Sugar	-0.1509241	169	1.2997334	0.31703346	RhoGAP54D
FBtr0085675	Sugar	-0.15091	169	1.2995454	0.31705549	CG2246
FBtr0070669	Sugar	-0.1508931	169	1.29931934	0.31711179	CG6133
FBtr0072503	Sugar	0.15089011	169	1.29928005	0.31711179	mRpL17
FBtr0075845	Sugar	0.15088576	169	1.2992221	0.31711179	CG10724
FBtr0074236	Sugar	-0.1508744	169	1.29907021	0.31716176	CG9919
FBtr0084034	Sugar	-0.150836	169	1.29855999	0.31737338	sec15
FBtr0077718	Sugar	0.15077099	169	1.2976938	0.31763632	CG2862
FBtr0083187	Sugar	-0.1507303	169	1.29715197	0.31779677	CG31183
FBtr0076040	Sugar	0.15071962	169	1.29701006	0.31779677	CG7257
FBtr0071343	Sugar	0.15071628	169	1.29696559	0.31779677	CG9034
FBtr0084050	Sugar	-0.1506348	169	1.29588079	0.31813665	CG5871
FBtr0088338	Sugar	0.15062307	169	1.29572535	0.31818968	CAP
FBtr0082399	Sugar	0.15052466	169	1.29441669	0.31862203	CG31374
FBtr0086027	Sugar	0.15051101	169	1.29423515	0.31867605	SCAP
FBtr0070386	Sugar	0.15049984	169	1.29408669	0.31867605	CG3621
FBtr0081260	Sugar	-0.1504549	169	1.29348899	0.31891365	Lar
FBtr0089907	Sugar	0.15041789	169	1.29299751	0.31913259	CG5792
FBtr0076747	Sugar	0.15041028	169	1.2928964	0.31914934	CG8277
FBtr0073511	Sugar	-0.1504006	169	1.29276793	0.31918689	CG11697
FBtr0086195	Sugar	0.15037774	169	1.29246403	0.31932272	Spn4
FBtr0088764	Sugar	-0.1503689	169	1.29234707	0.31932272	CG2121
FBtr0070139	Sugar	-0.1503617	169	1.29225097	0.31932272	Pomt2
FBtr0077981	Sugar	0.15036036	169	1.29223306	0.31932272	CG5080
FBtr0078841	Sugar	0.15028812	169	1.29127361	0.31975281	CG1124
FBtr0070539	Sugar	0.15025967	169	1.29089592	0.3198778	ng3
FBtr0076078	Sugar	0.15025296	169	1.29080688	0.31991478	CG5946
FBtr0075592	Sugar	-0.1502452	169	1.29070345	0.31996237	CG7656
FBtr0082325	Sugar	-0.1502346	169	1.29056307	0.3200086	CG4674
FBtr0085450	Sugar	0.15017127	169	1.28972242	0.3202851	Obp99a
FBtr0082437	Sugar	0.15016242	169	1.28960499	0.32034311	CG6908
FBtr0084131	Sugar	0.15006848	169	1.28835876	0.32066514	burs
FBtr0079953	Sugar	-0.1500533	169	1.28815683	0.32066874	CG5694
FBtr0082720	Sugar	0.15003892	169	1.28796665	0.32075205	CG17327
FBtr0082160	Sugar	0.15001343	169	1.2876287	0.320799	CG9471
FBtr0076921	Sugar	-0.1500108	169	1.28759378	0.320799	CG32389
FBtr0073960	Sugar	0.14997904	169	1.28717262	0.32100011	CG5548
FBtr0076160	Sugar	-0.1499732	169	1.28709542	0.32100011	Sgs8
FBtr0087895	Sugar	-0.1499595	169	1.28691364	0.32104467	CG30046
FBtr0070045	Sugar	-0.1499431	169	1.28669647	0.3211675	CG33217
FBtr0075792	Sugar	-0.1499275	169	1.2864889	0.32118936	CG8833
FBtr0071599	Sugar	0.14992576	169	1.28646641	0.32118936	CG9485
FBtr0084925	Sugar	0.1499217	169	1.28641253	0.32118936	LpR1
FBtr0078059	Sugar	-0.149859	169	1.28558107	0.32148002	ex
FBtr0070046	Sugar	-0.1498555	169	1.28553576	0.32148002	CG32350
FBtr0087401	Sugar	0.14978422	169	1.28459106	0.32182184	CG8093
FBtr0087173	Sugar	0.14977376	169	1.28445262	0.32187253	Vha44
FBtr0080771	Sugar	0.14972374	169	1.2837902	0.32200623	2
FBtr0074943	Sugar	-0.1497167	169	1.28369739	0.32200623	CG9368
FBtr0074073	Sugar	-0.14965	169	1.2828144	0.32243689	Ac13E
FBtr0079483	Sugar	0.14962174	169	1.28244014	0.32250469	CG7196
FBtr0082869	Sugar	0.1494545	169	1.28022792	0.32342964	CG3061
FBtr0081637	Sugar	-0.1494426	169	1.28007053	0.32346842	CG1943
FBtr0079866	Sugar	0.14943148	169	1.27992357	0.32347064	und
FBtr0081618	Sugar	-0.1494263	169	1.27985467	0.32347064	Ama
FBtr0081970	Sugar	-0.1494083	169	1.27961758	0.3235414	CG11033
FBtr0078466	Sugar	-0.1493358	169	1.27865899	0.32387361	S1P
FBtr0100069	Sugar	-0.1493292	169	1.27857184	0.32389021	CG34014
FBtr0078685	Sugar	-0.1493097	169	1.27831421	0.32394054	CG31550
FBtr0078881	Sugar	0.14929094	169	1.27806634	0.32407011	CG14655
FBtr0079598	Sugar	0.14927551	169	1.2778625	0.32411674	CG7840
FBtr0079099	Sugar	0.14926361	169	1.27770539	0.32414402	CG31915
FBtr0081194	Sugar	0.14920841	169	1.27697637	0.32421566	pigeon
FBtr0073703	Sugar	0.14920442	169	1.27692372	0.32421566	CG32647
FBtr0086148	Sugar	0.14920192	169	1.27689074	0.32421566	Fmo-2
FBtr0076998	Sugar	-0.1491382	169	1.27604928	0.32441744	CG7376
FBtr0070186	Sugar	0.14898715	169	1.27405649	0.32514014	CG3699
FBtr0074127	Sugar	-0.148953	169	1.27360638	0.32528349	Lcch3
FBtr0082304	Sugar	-0.1489353	169	1.27337255	0.32528349	Art1
FBtr0072389	Sugar	0.14893235	169	1.27333381	0.32528349	CG9083
FBtr0078348	Sugar	-0.1489154	169	1.27311064	0.32536273	Aef1
FBtr0077895	Sugar	0.14891283	169	1.27307636	0.32536273	CG31664
FBtr0072784	Sugar	-0.1488757	169	1.27258678	0.32550242	GV1
FBtr0077058	Sugar	0.1488684	169	1.27249064	0.32551339	Lcp65Ag1
FBtr0087881	Sugar	-0.1488357	169	1.27205943	0.32564225	CG8785
FBtr0073574	Sugar	-0.1488201	169	1.27185424	0.32565672	CG1806
FBtr0088575	Sugar	-0.1488107	169	1.27173062	0.32566567	Su
FBtr0086822	Sugar	-0.1487599	169	1.27106061	0.3259375	Mapmodulin
FBtr0080893	Sugar	-0.1487304	169	1.2706729	0.32600161	CG17912
FBtr0082519	Sugar	0.14871716	169	1.27049792	0.32610462	CG6950
FBtr0087922	Sugar	0.14870162	169	1.27029337	0.32613767	CG8511
FBtr0086076	Sugar	-0.1486995	169	1.27026509	0.32613767	CG30440
FBtr0081021	Sugar	-0.1486905	169	1.27014746	0.32614325	CG5674
FBtr0089527	Sugar	-0.1486643	169	1.26980131	0.32625923	CG6114
FBtr0074800	Sugar	-0.1486393	169	1.26947213	0.3264499	CG32529
FBtr0085583	Sugar	0.1485944	169	1.26888165	0.32661819	Tpi
FBtr0071511	Sugar	-0.1485852	169	1.26876	0.32664793
FBtr0070119	Sugar	-0.1485615	169	1.26844898	0.32684826	1
FBtr0074017	Sugar	0.14855033	169	1.26830169	0.32684826	Pp1-13C
FBtr0076189	Sugar	-0.1484913	169	1.26752516	0.32712112	GlcAT-P
FBtr0087905	Sugar	-0.1484398	169	1.2668474	0.32730191	CG30047
FBtr0073027	Sugar	-0.1484193	169	1.26657854	0.32736618	pfk
FBtr0091702	Sugar	0.14841191	169	1.26648091	0.32739798
FBtr0076276	Sugar	0.14835182	169	1.26569078	0.32760059	ubiquinone
FBtr0076139	Sugar	0.14833253	169	1.2654372	0.32767548	CG6084
FBtr0077561	Sugar	0.14831595	169	1.26521932	0.32773515	CG3213
FBtr0087746	Sugar	0.14830723	169	1.26510469	0.32773818	CG4716
FBtr0085137	Sugar	-0.1482842	169	1.26480242	0.32790193	spz
FBtr0084881	Sugar	-0.1482812	169	1.26476266	0.32790193	msi
FBtr0083016	Sugar	0.14828116	169	1.26476219	0.32790193	smp-30
FBtr0076894	Sugar	0.14827736	169	1.26471218	0.3279114	CG14820
FBtr0089575	Sugar	-0.1481917	169	1.26358683	0.32853538	CG7206
FBtr0089478	Sugar	-0.148125	169	1.26271148	0.32885791	nxf2
FBtr0080231	Sugar	-0.1481029	169	1.26242103	0.32892118	CG6181
FBtr0082686	Sugar	-0.1480678	169	1.26195951	0.32899105	CG10126
FBtr0074797	Sugar	0.14806608	169	1.26193749	0.32899105	skpC
FBtr0070921	Sugar	-0.1480315	169	1.26148305	0.32917354	PpV
FBtr0082441	Sugar	-0.1480307	169	1.26147254	0.32917354	Taf12
FBtr0071106	Sugar	0.1480162	169	1.26128286	0.32923241	CG1571
FBtr0079130	Sugar	0.14798209	169	1.26083524	0.32933433	CG7382
FBtr0083369	Sugar	-0.1479523	169	1.26044494	0.32941569
FBtr0070893	Sugar	0.14792966	169	1.26014747	0.32945844	CG14445
FBtr0078997	Sugar	0.1479281	169	1.260127	0.32945844	CG3792
FBtr0070992	Sugar	0.14790216	169	1.25978685	0.32962119	CG3224
FBtr0087261	Sugar	0.14789754	169	1.25972625	0.32962119	CG8397
FBtr0081643	Sugar	0.14787572	169	1.25944012	0.32966165	CG1104
FBtr0082591	Sugar	0.1478689	169	1.25935062	0.32966165	CG5844
FBtr0078401	Sugar	0.14786533	169	1.25930384	0.32966165
FBtr0085785	Sugar	-0.1478623	169	1.25926347	0.32966165	CG1607
FBtr0070738	Sugar	-0.1478302	169	1.25884309	0.32983961	ovo
FBtr0091887	Sugar	-0.1477602	169	1.25792607	0.33016923	His4:CG33883
FBtr0088500	Sugar	-0.1477461	169	1.25774092	0.33025352	Mmp2
FBtr0086926	Sugar	0.14772132	169	1.25741632	0.33038742	CG4827
FBtr0079688	Sugar	0.1477051	169	1.25720374	0.33043616	CG17834
FBtr0076007	Sugar	0.14767127	169	1.25676062	0.33058664	CG10426
FBtr0071754	Sugar	-0.1476577	169	1.25658283	0.33066162	CG30327
FBtr0071963	Sugar	0.14765699	169	1.25657358	0.33066162	CG3085
FBtr0088038	Sugar	0.14763144	169	1.25623898	0.33080347	CG13189
FBtr0076891	Sugar	0.14761665	169	1.2560453	0.33083474	mRpL50
FBtr0078251	Sugar	0.14760854	169	1.25593908	0.33083474	CG4289
FBtr0071823	Sugar	-0.1475846	169	1.25562588	0.33085801	CG6044
FBtr0083282	Sugar	-0.147575	169	1.25550049	0.33085801	CG10309
FBtr0085304	Sugar	-0.1475523	169	1.25520336	0.33097929	CG9986
FBtr0076231	Sugar	-0.1475463	169	1.2551243	0.33097929	CG32071
FBtr0077467	Sugar	-0.1474729	169	1.254164	0.33133119	Sr-CI
FBtr0086481	Sugar	0.14745066	169	1.25387259	0.33138524	CG15128
FBtr0087568	Sugar	0.14744426	169	1.25378893	0.33138524	Hsc70-5
FBtr0087725	Sugar	-0.1474329	169	1.25363988	0.33140301	Cap-G
FBtr0100330	Sugar	-0.1474228	169	1.25350875	0.33140301	Dimp
FBtr0086582	Sugar	-0.1474015	169	1.25322975	0.33140301	ena
FBtr0078210	Sugar	0.14735928	169	1.25267732	0.33153102	CG4858
FBtr0085452	Sugar	-0.1473469	169	1.25251508	0.33155747	CAP-D2
FBtr0077417	Sugar	0.14734312	169	1.25246594	0.33156029	CG3244
FBtr0100286	Sugar	-0.1473038	169	1.25195182	0.33179072	lola
FBtr0072776	Sugar	0.14729985	169	1.25190023	0.331802	mRpL46
FBtr0075919	Sugar	-0.1472956	169	1.25184461	0.33181287	CG10984
FBtr0088580	Sugar	0.14728596	169	1.25171868	0.33181287	CG8058
FBtr0070964	Sugar	-0.1472825	169	1.2516741	0.33181287	pod1
FBtr0077387	Sugar	-0.1472819	169	1.25166514	0.33181287	CG11926
FBtr0100109	Sugar	0.14726242	169	1.25141103	0.33186646	CG34054
FBtr0088195	Sugar	0.14724868	169	1.25123141	0.3319194	CG13218
FBtr0088381	Sugar	-0.1472286	169	1.25096885	0.33200767	CG30007
FBtr0081478	Sugar	-0.1472093	169	1.25071656	0.33217248	Hr39
FBtr0080470	Sugar	-0.147151	169	1.24995463	0.33235858	CG9302
FBtr0084452	Sugar	-0.1471378	169	1.24978221	0.33240956	Tbp-1
FBtr0081603	Sugar	-0.1470939	169	1.24920951	0.33259339	CG14606
FBtr0070120	Sugar	-0.1470617	169	1.24878849	0.3328393	su
FBtr0070183	Sugar	-0.1470483	169	1.24861417	0.33290005	CG11638
FBtr0076379	Sugar	0.14701684	169	1.24820314	0.3330944	CG3222
FBtr0080675	Sugar	0.14698016	169	1.24772444	0.33328031	CG3491
FBtr0082029	Sugar	0.14694639	169	1.24728378	0.33334125	CG8132
FBtr0088433	Sugar	0.14693698	169	1.24716101	0.33336311	CG12918
FBtr0073691	Sugar	0.14693181	169	1.2470935	0.33336311	mRpL49
FBtr0100581	Sugar	-0.1468872	169	1.24651195	0.3334284	ewg
FBtr0075515	Sugar	0.14682804	169	1.24573996	0.33365662	CG17028
FBtr0073301	Sugar	0.14678573	169	1.24518819	0.33395988	CG15021
FBtr0085180	Sugar	0.14674447	169	1.24465035	0.3341858	CG5987
FBtr0079696	Sugar	0.14673483	169	1.24452465	0.33422655	mRpL51
FBtr0081468	Sugar	-0.1467057	169	1.24414452	0.3343787	CG9253
FBtr0088581	Sugar	0.1466965	169	1.24402513	0.3344145	CG8788
FBtr0076016	Sugar	-0.1466612	169	1.2435651	0.33465659	CG5626
FBtr0073218	Sugar	0.14662808	169	1.24313363	0.33476632	CG18675
FBtr0087463	Sugar	0.14661833	169	1.24300664	0.33476632	NaPi-T
FBtr0089113	Sugar	-0.1466118	169	1.24292142	0.33478788	Crk
FBtr0076533	Sugar	-0.146576	169	1.24245564	0.33499433	CG4641
FBtr0079114	Sugar	-0.1465557	169	1.24219088	0.33508056	CG31646
FBtr0086956	Sugar	-0.1465265	169	1.24181102	0.33508738	mthl4
FBtr0070151	Sugar	-0.1465233	169	1.24176952	0.33508738	Suv4-20
FBtr0081544	Sugar	0.14650147	169	1.24148486	0.33522321	alpha-Est1
FBtr0083570	Sugar	-0.1464856	169	1.24127857	0.33522321	CG31241
FBtr0072290	Sugar	-0.1464772	169	1.24116867	0.33522321	Mov34
FBtr0089900	Sugar	-0.1464537	169	1.24086335	0.33530922	Pten
FBtr0080564	Sugar	0.14642708	169	1.24051669	0.33530922	CG33306
FBtr0075354	Sugar	0.1464065	169	1.24024887	0.33536505	Galpha73B
FBtr0082854	Sugar	-0.1463931	169	1.24007456	0.33542363	sqd
FBtr0075770	Sugar	0.14637718	169	1.23986734	0.33547168	CG6661
FBtr0074192	Sugar	0.14637312	169	1.23981461	0.33547168	CG8959
FBtr0073304	Sugar	0.14636995	169	1.23977329	0.33547168	CG32248
[truncated: 32,951 more rows]
