# Supplementary material for: Metabolomic and Gene Expression Profiles Exhibit Modular Genetic and Dietary Structure Linking Metabolic Syndrome Phenotypes in Drosophila
Source: G3 (Bethesda). 2015 Nov 3;5(12):2817–29. doi: 10.1534/g3.115.023564 (PMC4683653; doi:10.1534/g3.115.023564)
Supplement: Supporting Information [file supp_g3.115.023564_File_S4.xlsx]

## Sheet: weight-siggenes
Gene	Module	Entry Index	Average Degree	Degree
FBtr0088707	1	1057	0.99678	0.99678
FBtr0088708	1	1058	0.99678	0.99678
FBtr0073702	2	252	0.98543	0.98543
FBtr0073703	2	253	0.98543	0.98543
FBtr0077578	3	451	0.97688	0.97688
FBtr0077612	3	454	0.97688	0.97688
FBtr0086638	4	932	0.9762	0.9762
FBtr0086639	4	933	0.9762	0.9762
FBtr0091859	5	1128	0.9737	0.97458
FBtr0091838	5	1127	0.9737	0.97392
FBtr0085892	5	901	0.9737	0.97261
FBtr0076215	6	19	0.96761	0.96761
FBtr0076222	6	20	0.96761	0.96761
FBtr0083367	7	760	0.951	0.95701
FBtr0083369	7	762	0.951	0.95166
FBtr0083368	7	761	0.951	0.94432
FBtr0088838	8	1070	0.93345	0.93345
FBtr0089426	8	1096	0.93345	0.93345
FBtr0089418	9	1093	0.93256	0.93256
FBtr0089419	9	1094	0.93256	0.93256
FBtr0081164	10	638	0.90427	0.90427
FBtr0081165	10	639	0.90427	0.90427
FBtr0086795	11	942	0.88655	0.88655
FBtr0086798	11	943	0.88655	0.88655
FBtr0070153	12	74	0.84036	0.84036
FBtr0070154	12	75	0.84036	0.84036
FBtr0087707	13	993	0.83597	0.83597
FBtr0087708	13	994	0.83597	0.83597
FBtr0091475	14	1119	0.809	0.82829
FBtr0091477	14	1120	0.809	0.82063
FBtr0091478	14	1121	0.809	0.7781
FBtr0087157	15	55	0.76142	0.76142
FBtr0077267	15	438	0.76142	0.76142
FBtr0091822	16	1126	0.7316	0.79918
FBtr0085894	16	902	0.7316	0.79225
FBtr0089655	16	1107	0.7316	0.60337
FBtr0078960	17	526	0.71302	0.79353
FBtr0078959	17	525	0.71302	0.78605
FBtr0076064	17	366	0.71302	0.70735
FBtr0074418	17	285	0.71302	0.56515
FBtr0076453	18	401	0.68674	0.77015
FBtr0076454	18	402	0.68674	0.70678
FBtr0072087	18	168	0.68674	0.58328
FBtr0089500	19	64	0.68342	0.68342
FBtr0089502	19	65	0.68342	0.68342
FBtr0080756	20	615	0.65565	0.65565
FBtr0088150	20	1032	0.65565	0.65565
FBtr0071741	21	147	0.65058	0.68351
FBtr0070808	21	106	0.65058	0.64094
FBtr0073037	21	217	0.65058	0.6273
FBtr0080972	22	627	0.63537	0.71454
FBtr0080971	22	626	0.63537	0.66616
FBtr0070150	22	73	0.63537	0.5254
FBtr0082440	23	713	0.63325	0.70076
FBtr0082441	23	714	0.63325	0.68516
FBtr0073928	23	264	0.63325	0.51383
FBtr0078134	24	479	0.62108	0.71274
FBtr0076082	24	367	0.62108	0.69376
FBtr0076043	24	363	0.62108	0.59597
FBtr0088690	24	1055	0.62108	0.48186
FBtr0083441	25	766	0.61243	0.73996
FBtr0089062	25	1085	0.61243	0.72168
FBtr0084811	25	846	0.61243	0.71418
FBtr0076160	25	373	0.61243	0.7093
FBtr0083461	25	769	0.61243	0.70899
FBtr0076095	25	369	0.61243	0.70742
FBtr0078463	25	499	0.61243	0.70323
FBtr0083460	25	768	0.61243	0.69787
FBtr0075749	25	339	0.61243	0.67832
FBtr0077393	25	444	0.61243	0.66186
FBtr0073750	25	14	0.61243	0.64823
FBtr0083446	25	767	0.61243	0.63539
FBtr0076096	25	370	0.61243	0.62909
FBtr0075585	25	333	0.61243	0.61483
FBtr0081982	25	688	0.61243	0.59445
FBtr0089287	25	1087	0.61243	0.58492
FBtr0076004	25	358	0.61243	0.57978
FBtr0073254	25	232	0.61243	0.54426
FBtr0083935	25	793	0.61243	0.53919
FBtr0076945	25	424	0.61243	0.47969
FBtr0075432	25	326	0.61243	0.46673
FBtr0075862	25	345	0.61243	0.44013
FBtr0080276	25	598	0.61243	0.28643
FBtr0085926	26	904	0.61139	0.73385
FBtr0091873	26	1129	0.61139	0.73351
FBtr0091887	26	1130	0.61139	0.72985
FBtr0091911	26	1131	0.61139	0.72601
FBtr0078064	26	476	0.61139	0.5389
FBtr0091914	26	1132	0.61139	0.46145
FBtr0080585	26	610	0.61139	0.35617
FBtr0085910	27	903	0.58743	0.62776
FBtr0086123	27	911	0.58743	0.61257
FBtr0076392	27	395	0.58743	0.52197
FBtr0082452	28	716	0.57967	0.65737
FBtr0074331	28	281	0.57967	0.64439
FBtr0082454	28	717	0.57967	0.64359
FBtr0082455	28	718	0.57967	0.63378
FBtr0082641	28	726	0.57967	0.61738
FBtr0074144	28	273	0.57967	0.61326
FBtr0072270	28	179	0.57967	0.60506
FBtr0083585	28	774	0.57967	0.6004
FBtr0088845	28	1072	0.57967	0.59919
FBtr0074656	28	298	0.57967	0.59877
FBtr0084799	28	845	0.57967	0.57059
FBtr0072642	28	201	0.57967	0.55116
FBtr0079665	28	569	0.57967	0.53348
FBtr0072186	28	174	0.57967	0.46155
FBtr0074104	28	272	0.57967	0.3651
FBtr0089027	29	1081	0.56622	0.66982
FBtr0089026	29	1080	0.56622	0.66179
FBtr0100644	29	1152	0.56622	0.51949
FBtr0087755	29	1000	0.56622	0.51546
FBtr0080054	29	588	0.56622	0.46456
FBtr0087826	30	1009	0.5518	0.60401
FBtr0084261	30	818	0.5518	0.60348
FBtr0084262	30	819	0.5518	0.55152
FBtr0076018	30	361	0.5518	0.51917
FBtr0080330	30	599	0.5518	0.48082
FBtr0078219	31	488	0.54463	0.66078
FBtr0078218	31	487	0.54463	0.64262
FBtr0078216	31	485	0.54463	0.63954
FBtr0070639	31	100	0.54463	0.57353
FBtr0084503	31	833	0.54463	0.5579
FBtr0089121	31	1086	0.54463	0.52887
FBtr0087786	31	1004	0.54463	0.51074
FBtr0078351	31	493	0.54463	0.43641
FBtr0087259	31	971	0.54463	0.35127
FBtr0077926	32	471	0.54426	0.67367
FBtr0082154	32	697	0.54426	0.65608
FBtr0073914	32	261	0.54426	0.64545
FBtr0087825	32	1008	0.54426	0.64248
FBtr0073425	32	242	0.54426	0.64052
FBtr0082969	32	749	0.54426	0.62886
FBtr0086278	32	918	0.54426	0.61813
FBtr0081046	32	629	0.54426	0.6179
FBtr0076040	32	362	0.54426	0.61688
FBtr0076935	32	423	0.54426	0.61557
FBtr0073915	32	262	0.54426	0.61404
FBtr0080433	32	603	0.54426	0.58501
FBtr0072041	32	166	0.54426	0.5491
FBtr0084221	32	815	0.54426	0.54803
FBtr0071716	32	146	0.54426	0.53596
FBtr0077676	32	459	0.54426	0.50834
FBtr0072232	32	177	0.54426	0.50466
FBtr0075089	32	313	0.54426	0.503
FBtr0076271	32	383	0.54426	0.48839
FBtr0089313	32	1088	0.54426	0.48678
FBtr0079989	32	584	0.54426	0.48211
FBtr0087102	32	964	0.54426	0.37708
FBtr0070270	32	79	0.54426	0.37112
FBtr0076930	32	422	0.54426	0.35491
FBtr0070141	32	72	0.54426	0.34248
FBtr0088669	33	1054	0.53555	0.65272
FBtr0088512	33	1049	0.53555	0.65087
FBtr0075300	33	321	0.53555	0.64704
FBtr0075305	33	322	0.53555	0.64462
FBtr0074315	33	279	0.53555	0.62707
FBtr0078427	33	498	0.53555	0.59525
FBtr0072681	33	204	0.53555	0.59373
FBtr0076495	33	407	0.53555	0.54954
FBtr0081251	33	647	0.53555	0.53054
FBtr0082475	33	719	0.53555	0.52506
FBtr0082619	33	724	0.53555	0.51096
FBtr0079158	33	537	0.53555	0.44181
FBtr0087759	33	1001	0.53555	0.43946
FBtr0081913	33	687	0.53555	0.43345
FBtr0073059	33	222	0.53555	0.4303
FBtr0072575	33	196	0.53555	0.29634
FBtr0073049	34	219	0.53289	0.64423
FBtr0073050	34	220	0.53289	0.63949
FBtr0076382	34	394	0.53289	0.52745
FBtr0073048	34	218	0.53289	0.45545
FBtr0076301	34	388	0.53289	0.39786
FBtr0075012	35	309	0.52226	0.64983
FBtr0075004	35	308	0.52226	0.62784
FBtr0088809	35	1068	0.52226	0.54878
FBtr0085470	35	886	0.52226	0.5352
FBtr0074924	35	306	0.52226	0.52233
FBtr0081429	35	660	0.52226	0.48259
FBtr0087457	35	984	0.52226	0.28927
FBtr0089394	36	1092	0.52143	0.64196
FBtr0089895	36	1109	0.52143	0.63916
FBtr0089896	36	1110	0.52143	0.62855
FBtr0078725	36	514	0.52143	0.59223
FBtr0082424	36	711	0.52143	0.58619
FBtr0089897	36	1111	0.52143	0.58091
FBtr0074255	36	276	0.52143	0.55838
FBtr0085079	36	867	0.52143	0.55749
FBtr0085134	36	871	0.52143	0.55407
FBtr0078359	36	494	0.52143	0.53393
FBtr0082653	36	728	0.52143	0.53365
FBtr0078629	36	28	0.52143	0.53198
FBtr0084294	36	822	0.52143	0.52869
FBtr0070342	36	83	0.52143	0.49661
FBtr0080616	36	612	0.52143	0.45734
FBtr0083329	36	759	0.52143	0.44687
FBtr0084039	36	796	0.52143	0.42798
FBtr0087223	36	968	0.52143	0.40519
FBtr0077467	36	448	0.52143	0.37336
FBtr0072165	36	173	0.52143	0.35408
FBtr0084494	37	831	0.51973	0.64562
FBtr0084495	37	832	0.51973	0.57544
FBtr0080880	37	618	0.51973	0.55543
FBtr0073556	37	247	0.51973	0.52808
FBtr0088137	37	1031	0.51973	0.51957
FBtr0084628	37	45	0.51973	0.50745
FBtr0088792	37	1066	0.51973	0.50357
FBtr0088855	37	1073	0.51973	0.4437
FBtr0078561	37	505	0.51973	0.39867
FBtr0083603	38	40	0.51011	0.6203
FBtr0100273	38	66	0.51011	0.61823
FBtr0083400	38	764	0.51011	0.48447
FBtr0084715	38	46	0.51011	0.46902
FBtr0077642	38	455	0.51011	0.35853
FBtr0075523	39	331	0.50911	0.58042
FBtr0084076	39	806	0.50911	0.56864
FBtr0084066	39	801	0.50911	0.51
FBtr0078967	39	527	0.50911	0.47552
FBtr0081685	39	670	0.50911	0.46849
FBtr0083858	39	787	0.50911	0.45156
FBtr0070530	40	96	0.50146	0.61307
FBtr0076281	40	385	0.50146	0.61301
FBtr0084880	40	855	0.50146	0.6029
FBtr0085947	40	905	0.50146	0.58608
FBtr0080529	40	607	0.50146	0.57519
FBtr0080239	40	596	0.50146	0.57134
FBtr0080796	40	616	0.50146	0.57041
FBtr0077827	40	466	0.50146	0.56876
FBtr0079610	40	565	0.50146	0.56167
FBtr0072273	40	180	0.50146	0.55165
FBtr0081628	40	668	0.50146	0.50764
FBtr0088329	40	1040	0.50146	0.49321
FBtr0085401	40	881	0.50146	0.48357
FBtr0073742	40	255	0.50146	0.4749
FBtr0088043	40	1024	0.50146	0.47462
FBtr0076295	40	387	0.50146	0.46124
FBtr0076430	40	400	0.50146	0.44327
FBtr0072693	40	205	0.50146	0.43506
FBtr0088177	40	1033	0.50146	0.4336
FBtr0080487	40	605	0.50146	0.39047
FBtr0082013	40	690	0.50146	0.31279
FBtr0089631	40	1105	0.50146	0.30777
FBtr0079035	41	532	0.48112	0.6392
FBtr0079033	41	530	0.48112	0.62536
FBtr0073248	41	231	0.48112	0.46962
FBtr0071331	41	136	0.48112	0.36757
FBtr0079034	41	531	0.48112	0.30384
FBtr0074824	42	305	0.46135	0.58917
FBtr0084434	42	829	0.46135	0.58376
FBtr0085078	42	866	0.46135	0.56513
FBtr0081422	42	659	0.46135	0.53955
FBtr0077835	42	467	0.46135	0.52493
FBtr0078721	42	513	0.46135	0.51323
FBtr0076855	42	418	0.46135	0.39925
FBtr0087389	42	978	0.46135	0.33486
FBtr0088704	42	1056	0.46135	0.32418
FBtr0088752	42	1062	0.46135	0.23943
FBtr0075364	43	325	0.45121	0.59366
FBtr0085545	43	887	0.45121	0.57941
FBtr0089918	43	1113	0.45121	0.55728
FBtr0072543	43	194	0.45121	0.54478
FBtr0089917	43	1112	0.45121	0.53952
FBtr0075874	43	347	0.45121	0.53888
FBtr0087724	43	995	0.45121	0.5226
FBtr0082736	43	736	0.45121	0.50872
FBtr0084068	43	803	0.45121	0.50298
FBtr0079849	43	578	0.45121	0.49854
FBtr0076234	43	380	0.45121	0.49622
FBtr0086652	43	937	0.45121	0.48883
FBtr0081387	43	655	0.45121	0.48775
FBtr0075592	43	334	0.45121	0.4856
FBtr0082451	43	715	0.45121	0.48538
FBtr0081736	43	671	0.45121	0.48117
FBtr0100213	43	1139	0.45121	0.47594
FBtr0082310	43	700	0.45121	0.46255
FBtr0070974	43	115	0.45121	0.45327
FBtr0084067	43	802	0.45121	0.44982
FBtr0072602	43	199	0.45121	0.44852
FBtr0087926	43	1018	0.45121	0.44577
FBtr0084077	43	807	0.45121	0.42978
FBtr0084065	43	800	0.45121	0.42325
FBtr0084551	43	836	0.45121	0.41837
FBtr0078421	43	497	0.45121	0.41314
FBtr0075182	43	315	0.45121	0.40493
FBtr0081835	43	682	0.45121	0.3977
FBtr0078464	43	500	0.45121	0.39478
FBtr0078919	43	524	0.45121	0.39448
FBtr0072428	43	190	0.45121	0.37952
FBtr0074211	43	16	0.45121	0.37671
FBtr0082882	43	742	0.45121	0.36713
FBtr0088057	43	1025	0.45121	0.31438
FBtr0081248	43	646	0.45121	0.26928
FBtr0086647	43	936	0.45121	0.21307
FBtr0076371	44	393	0.44182	0.56427
FBtr0076926	44	421	0.44182	0.52988
FBtr0077671	44	458	0.44182	0.50103
FBtr0074562	44	292	0.44182	0.50058
FBtr0075056	44	311	0.44182	0.47712
FBtr0100642	44	1151	0.44182	0.37981
FBtr0083842	44	786	0.44182	0.35239
FBtr0077157	44	429	0.44182	0.34281
FBtr0084053	44	798	0.44182	0.32846
FBtr0075516	45	330	0.44169	0.54396
FBtr0070185	45	76	0.44169	0.52307
FBtr0082312	45	701	0.44169	0.51844
FBtr0081048	45	630	0.44169	0.50179
FBtr0083779	45	781	0.44169	0.49478
FBtr0084946	45	856	0.44169	0.47185
FBtr0081464	45	662	0.44169	0.4345
FBtr0085386	45	880	0.44169	0.42274
FBtr0089644	45	1106	0.44169	0.40575
FBtr0087685	45	991	0.44169	0.38171
FBtr0077585	45	452	0.44169	0.35986
FBtr0082659	45	729	0.44169	0.35311
FBtr0085172	45	874	0.44169	0.33037
FBtr0084888	46	49	0.43902	0.57309
FBtr0084886	46	48	0.43902	0.51278
FBtr0085991	46	907	0.43902	0.46715
FBtr0083569	46	39	0.43902	0.38472
FBtr0089492	46	1100	0.43902	0.37585
FBtr0071829	46	153	0.43902	0.32054
FBtr0078082	47	478	0.43759	0.56759
FBtr0081636	47	669	0.43759	0.55132
FBtr0078081	47	477	0.43759	0.54293
FBtr0089924	47	1114	0.43759	0.54203
FBtr0078606	47	506	0.43759	0.50233
FBtr0089354	47	1090	0.43759	0.47457
FBtr0072318	47	183	0.43759	0.47434
FBtr0073191	47	229	0.43759	0.45679
FBtr0079525	47	559	0.43759	0.40207
FBtr0085107	47	868	0.43759	0.38683
FBtr0086318	47	921	0.43759	0.38341
FBtr0078217	47	486	0.43759	0.36402
FBtr0089423	47	1095	0.43759	0.32331
FBtr0073924	47	263	0.43759	0.30727
FBtr0075284	47	320	0.43759	0.28508
FBtr0088362	48	1042	0.42788	0.56485
FBtr0083157	48	755	0.42788	0.55392
FBtr0087747	48	998	0.42788	0.53667
FBtr0087746	48	997	0.42788	0.53358
FBtr0081314	48	652	0.42788	0.51072
FBtr0087390	48	56	0.42788	0.49232
FBtr0100060	48	1136	0.42788	0.47771
FBtr0081285	48	649	0.42788	0.4615
FBtr0088363	48	1043	0.42788	0.45473
FBtr0071159	48	125	0.42788	0.45376
FBtr0083890	48	790	0.42788	0.43334
FBtr0085686	48	894	0.42788	0.42918
FBtr0080691	48	614	0.42788	0.37573
FBtr0081203	48	644	0.42788	0.36804
FBtr0070400	48	84	0.42788	0.35727
FBtr0078005	48	474	0.42788	0.34411
FBtr0075753	48	340	0.42788	0.28648
FBtr0089351	48	63	0.42788	0.26694
FBtr0091499	48	1123	0.42788	0.22887
FBtr0078484	49	502	0.40546	0.54862
FBtr0085650	49	892	0.40546	0.51918
FBtr0079864	49	579	0.40546	0.50445
FBtr0100559	49	1150	0.40546	0.49705
FBtr0086191	49	916	0.40546	0.48964
FBtr0100010	49	1134	0.40546	0.47935
FBtr0073250	49	11	0.40546	0.45969
FBtr0076457	49	403	0.40546	0.45136
FBtr0078770	49	518	0.40546	0.44954
FBtr0072427	49	189	0.40546	0.44871
FBtr0080241	49	597	0.40546	0.43272
FBtr0086676	49	938	0.40546	0.41893
FBtr0086325	49	923	0.40546	0.41606
FBtr0087875	49	1011	0.40546	0.40643
FBtr0089982	49	1115	0.40546	0.3574
FBtr0084419	49	42	0.40546	0.34717
FBtr0081354	49	654	0.40546	0.33127
FBtr0075152	49	17	0.40546	0.24046
FBtr0082439	49	712	0.40546	0.17337
FBtr0084850	49	852	0.40546	0.13786
FBtr0074758	50	303	0.40493	0.54881
FBtr0082069	50	694	0.40493	0.52944
FBtr0082880	50	741	0.40493	0.52657
FBtr0079432	50	552	0.40493	0.50569
FBtr0071357	50	137	0.40493	0.50201
FBtr0079139	50	536	0.40493	0.50138
FBtr0072378	50	186	0.40493	0.50123
FBtr0070408	50	87	0.40493	0.49139
FBtr0081304	50	651	0.40493	0.49003
FBtr0073787	50	257	0.40493	0.47741
FBtr0071610	50	142	0.40493	0.47733
FBtr0075979	50	352	0.40493	0.47155
FBtr0087785	50	1003	0.40493	0.47058
FBtr0074707	50	301	0.40493	0.46837
FBtr0084054	50	799	0.40493	0.46768
FBtr0070089	50	70	0.40493	0.46569
FBtr0078836	50	521	0.40493	0.4625
FBtr0074708	50	302	0.40493	0.46155
FBtr0074640	50	297	0.40493	0.45946
FBtr0100506	50	1147	0.40493	0.45904
FBtr0072085	50	167	0.40493	0.44862
FBtr0076181	50	375	0.40493	0.4418
FBtr0074356	50	282	0.40493	0.43934
FBtr0074514	50	290	0.40493	0.42448
FBtr0087544	50	988	0.40493	0.42196
FBtr0070187	50	77	0.40493	0.4112
FBtr0086630	50	930	0.40493	0.40656
FBtr0081867	50	684	0.40493	0.40365
FBtr0088128	50	1029	0.40493	0.40169
FBtr0076007	50	359	0.40493	0.39508
FBtr0075980	50	353	0.40493	0.39443
FBtr0071019	50	118	0.40493	0.38354
FBtr0070902	50	113	0.40493	0.3791
FBtr0079637	50	567	0.40493	0.37879
FBtr0082371	50	707	0.40493	0.37735
FBtr0071326	50	135	0.40493	0.34082
FBtr0070478	50	94	0.40493	0.3368
FBtr0085851	50	899	0.40493	0.33592
FBtr0075987	50	355	0.40493	0.31713
FBtr0074417	50	284	0.40493	0.31665
FBtr0086861	50	947	0.40493	0.31231
FBtr0076292	50	386	0.40493	0.31227
FBtr0070785	50	104	0.40493	0.29598
FBtr0071157	50	123	0.40493	0.29001
FBtr0082995	50	751	0.40493	0.27502
FBtr0083795	50	782	0.40493	0.24799
FBtr0080928	50	621	0.40493	0.24124
FBtr0087449	50	982	0.40493	0.19491
FBtr0076199	50	378	0.40493	0.17939
FBtr0089041	51	1083	0.40374	0.57162
FBtr0083777	51	780	0.40374	0.56156
FBtr0073141	51	228	0.40374	0.54259
FBtr0081819	51	680	0.40374	0.54212
FBtr0082723	51	733	0.40374	0.53653
FBtr0073784	51	256	0.40374	0.53632
FBtr0075880	51	348	0.40374	0.53063
FBtr0078623	51	508	0.40374	0.52311
FBtr0072506	51	193	0.40374	0.51551
FBtr0070891	51	111	0.40374	0.51167
FBtr0073053	51	221	0.40374	0.50914
FBtr0081785	51	677	0.40374	0.50808
FBtr0073591	51	248	0.40374	0.49977
FBtr0100290	51	1142	0.40374	0.49807
FBtr0077605	51	453	0.40374	0.49666
FBtr0085217	51	876	0.40374	0.4834
FBtr0084224	51	816	0.40374	0.48316
FBtr0087915	51	1015	0.40374	0.48076
FBtr0072601	51	198	0.40374	0.47833
FBtr0088467	51	1048	0.40374	0.47636
FBtr0083065	51	753	0.40374	0.46754
FBtr0086148	51	915	0.40374	0.46247
FBtr0073813	51	260	0.40374	0.46184
FBtr0070407	51	86	0.40374	0.45635
FBtr0079439	51	553	0.40374	0.452
FBtr0082649	51	727	0.40374	0.44881
FBtr0082167	51	698	0.40374	0.44476
FBtr0073645	51	249	0.40374	0.44326
FBtr0070072	51	69	0.40374	0.43914
FBtr0071993	51	164	0.40374	0.4386
FBtr0072268	51	178	0.40374	0.43611
FBtr0078618	51	507	0.40374	0.43589
FBtr0073345	51	240	0.40374	0.43307
FBtr0072734	51	207	0.40374	0.42952
FBtr0079563	51	562	0.40374	0.4294
FBtr0074603	51	294	0.40374	0.41441
FBtr0077469	51	449	0.40374	0.41296
FBtr0070406	51	85	0.40374	0.41026
FBtr0081147	51	637	0.40374	0.40349
FBtr0071898	51	159	0.40374	0.39727
FBtr0085350	51	51	0.40374	0.3966
FBtr0070036	51	68	0.40374	0.38499
FBtr0075688	51	338	0.40374	0.38384
FBtr0086143	51	914	0.40374	0.38284
FBtr0079324	51	544	0.40374	0.37854
FBtr0076186	51	376	0.40374	0.37764
FBtr0079423	51	550	0.40374	0.37654
FBtr0082042	51	692	0.40374	0.37573
FBtr0075915	51	350	0.40374	0.37144
FBtr0074237	51	275	0.40374	0.371
FBtr0081796	51	679	0.40374	0.36252
FBtr0071225	51	128	0.40374	0.35952
FBtr0086919	51	954	0.40374	0.35877
FBtr0071036	51	5	0.40374	0.35548
FBtr0100534	51	1148	0.40374	0.35116
FBtr0078496	51	504	0.40374	0.34613
FBtr0077836	51	468	0.40374	0.34463
FBtr0080039	51	587	0.40374	0.34245
FBtr0078704	51	512	0.40374	0.32612
FBtr0071743	51	148	0.40374	0.32118
FBtr0084435	51	830	0.40374	0.31086
FBtr0100547	51	1149	0.40374	0.30802
FBtr0080930	51	622	0.40374	0.30092
FBtr0083088	51	754	0.40374	0.29055
FBtr0077176	51	432	0.40374	0.28809
FBtr0089061	51	1084	0.40374	0.28668
FBtr0078041	51	27	0.40374	0.27355
FBtr0079332	51	545	0.40374	0.26523
FBtr0071937	51	162	0.40374	0.26042
FBtr0071865	51	157	0.40374	0.25881
FBtr0073029	51	216	0.40374	0.24605
FBtr0073939	51	266	0.40374	0.2086
FBtr0083771	51	779	0.40374	0.1636
FBtr0072703	51	206	0.40374	0.14587
FBtr0073690	52	251	0.40162	0.53614
FBtr0084317	52	824	0.40162	0.52743
FBtr0074685	52	300	0.40162	0.48062
FBtr0083894	52	791	0.40162	0.45972
FBtr0080200	52	594	0.40162	0.40748
FBtr0081774	52	676	0.40162	0.39284
FBtr0086641	52	934	0.40162	0.39104
FBtr0087277	52	973	0.40162	0.35554
FBtr0086340	52	924	0.40162	0.33583
FBtr0072632	52	200	0.40162	0.31499
FBtr0088385	52	1045	0.40162	0.21621
FBtr0084100	53	809	0.40104	0.57253
FBtr0079992	53	585	0.40104	0.56373
FBtr0070450	53	92	0.40104	0.55234
FBtr0079929	53	580	0.40104	0.54864
FBtr0078052	53	475	0.40104	0.54437
FBtr0079499	53	557	0.40104	0.54332
FBtr0071180	53	127	0.40104	0.54329
FBtr0073278	53	235	0.40104	0.53798
FBtr0085261	53	878	0.40104	0.53795
FBtr0079936	53	582	0.40104	0.53493
FBtr0082067	53	693	0.40104	0.53451
FBtr0074390	53	283	0.40104	0.53275
FBtr0079685	53	572	0.40104	0.53135
FBtr0100356	53	1143	0.40104	0.53039
FBtr0076651	53	409	0.40104	0.53017
FBtr0071321	53	134	0.40104	0.52939
FBtr0070417	53	88	0.40104	0.5292
FBtr0078197	53	484	0.40104	0.52751
FBtr0085861	53	900	0.40104	0.52735
FBtr0079843	53	577	0.40104	0.5231
FBtr0088731	53	1059	0.40104	0.52258
FBtr0088121	53	1028	0.40104	0.5219
FBtr0079605	53	564	0.40104	0.52063
FBtr0083254	53	757	0.40104	0.51852
FBtr0075471	53	329	0.40104	0.51826
FBtr0084550	53	835	0.40104	0.51452
FBtr0075040	53	310	0.40104	0.51366
FBtr0100110	53	1138	0.40104	0.51355
FBtr0089038	53	1082	0.40104	0.51308
FBtr0073302	53	238	0.40104	0.51098
FBtr0077272	53	439	0.40104	0.51015
FBtr0077244	53	436	0.40104	0.50966
FBtr0085626	53	890	0.40104	0.50779
FBtr0077731	53	463	0.40104	0.5071
FBtr0080551	53	609	0.40104	0.50381
FBtr0083913	53	792	0.40104	0.50165
FBtr0087354	53	975	0.40104	0.49981
FBtr0072869	53	215	0.40104	0.49771
FBtr0088204	53	1036	0.40104	0.49692
FBtr0087307	53	974	0.40104	0.49672
FBtr0072570	53	195	0.40104	0.49604
FBtr0084126	53	810	0.40104	0.49551
FBtr0083324	53	758	0.40104	0.49318
FBtr0087382	53	977	0.40104	0.49128
FBtr0075817	53	343	0.40104	0.49122
FBtr0074683	53	299	0.40104	0.48972
FBtr0075187	53	316	0.40104	0.48915
FBtr0087119	53	965	0.40104	0.4882
FBtr0070447	53	91	0.40104	0.48808
FBtr0086033	53	908	0.40104	0.48711
FBtr0084172	53	813	0.40104	0.4866
FBtr0079339	53	546	0.40104	0.48649
FBtr0088637	53	1053	0.40104	0.48614
FBtr0083674	53	777	0.40104	0.48473
FBtr0072672	53	203	0.40104	0.48392
FBtr0075854	53	344	0.40104	0.4827
FBtr0079052	53	533	0.40104	0.48156
FBtr0076084	53	368	0.40104	0.47912
FBtr0087522	53	987	0.40104	0.47852
FBtr0076173	53	374	0.40104	0.47758
FBtr0077972	53	473	0.40104	0.47668
FBtr0087399	53	979	0.40104	0.47527
FBtr0085025	53	865	0.40104	0.47404
FBtr0086862	53	948	0.40104	0.47288
FBtr0073812	53	259	0.40104	0.47239
FBtr0076003	53	357	0.40104	0.47163
FBtr0075896	53	349	0.40104	0.47007
FBtr0075565	53	332	0.40104	0.4681
FBtr0087821	53	1007	0.40104	0.46737
FBtr0071848	53	156	0.40104	0.46677
FBtr0079934	53	581	0.40104	0.46658
FBtr0085135	53	872	0.40104	0.46519
FBtr0079367	53	547	0.40104	0.46516
FBtr0074431	53	286	0.40104	0.46503
FBtr0082625	53	725	0.40104	0.46266
FBtr0071510	53	139	0.40104	0.46159
FBtr0088028	53	1022	0.40104	0.46074
FBtr0080590	53	611	0.40104	0.46008
FBtr0086313	53	920	0.40104	0.45945
FBtr0082515	53	720	0.40104	0.45913
FBtr0085796	53	898	0.40104	0.45867
FBtr0073675	53	250	0.40104	0.45857
FBtr0076894	53	419	0.40104	0.45641
FBtr0084185	53	814	0.40104	0.45586
FBtr0077383	53	442	0.40104	0.45479
FBtr0088311	53	1039	0.40104	0.45466
FBtr0081760	53	674	0.40104	0.45423
FBtr0078841	53	522	0.40104	0.4542
FBtr0086985	53	959	0.40104	0.45399
FBtr0076852	53	417	0.40104	0.45389
FBtr0072320	53	184	0.40104	0.45358
FBtr0072651	53	202	0.40104	0.45198
FBtr0083025	53	752	0.40104	0.45198
FBtr0082319	53	702	0.40104	0.45118
FBtr0087720	53	57	0.40104	0.4503
FBtr0071625	53	143	0.40104	0.45012
FBtr0079080	53	535	0.40104	0.45011
FBtr0088798	53	1067	0.40104	0.44966
FBtr0083820	53	784	0.40104	0.44868
FBtr0088136	53	1030	0.40104	0.44841
FBtr0075754	53	18	0.40104	0.44667
FBtr0076732	53	412	0.40104	0.44662
FBtr0070298	53	81	0.40104	0.44643
FBtr0085951	53	906	0.40104	0.44631
FBtr0079385	53	548	0.40104	0.44489
FBtr0070874	53	108	0.40104	0.44425
FBtr0077654	53	456	0.40104	0.44353
FBtr0084281	53	821	0.40104	0.44266
FBtr0084131	53	811	0.40104	0.4426
FBtr0084357	53	827	0.40104	0.4422
FBtr0089427	53	1097	0.40104	0.44034
FBtr0076810	53	416	0.40104	0.44005
FBtr0072157	53	172	0.40104	0.43901
FBtr0073934	53	265	0.40104	0.43874
FBtr0075868	53	346	0.40104	0.43672
FBtr0084741	53	842	0.40104	0.43451
FBtr0088349	53	1041	0.40104	0.43355
FBtr0087429	53	981	0.40104	0.43329
FBtr0083581	53	773	0.40104	0.43313
FBtr0084169	53	812	0.40104	0.43261
FBtr0071091	53	122	0.40104	0.43055
FBtr0076191	53	377	0.40104	0.4304
FBtr0084231	53	817	0.40104	0.42887
FBtr0081557	53	666	0.40104	0.42709
FBtr0081790	53	678	0.40104	0.42658
FBtr0075777	53	342	0.40104	0.42617
FBtr0081449	53	661	0.40104	0.42557
FBtr0075663	53	337	0.40104	0.4243
FBtr0100007	53	1133	0.40104	0.42382
FBtr0074053	53	270	0.40104	0.4238
FBtr0080075	53	589	0.40104	0.42063
FBtr0079477	53	555	0.40104	0.42037
FBtr0075985	53	354	0.40104	0.42006
FBtr0070558	53	97	0.40104	0.41854
FBtr0071890	53	158	0.40104	0.41735
FBtr0076017	53	360	0.40104	0.41725
FBtr0078727	53	515	0.40104	0.41723
FBtr0078229	53	490	0.40104	0.41656
FBtr0072761	53	209	0.40104	0.41339
FBtr0078485	53	503	0.40104	0.41201
FBtr0077523	53	450	0.40104	0.41021
FBtr0088196	53	1034	0.40104	0.40994
FBtr0072215	53	176	0.40104	0.40986
FBtr0088112	53	1027	0.40104	0.40947
FBtr0079500	53	32	0.40104	0.40873
FBtr0071834	53	154	0.40104	0.4076
FBtr0080370	53	601	0.40104	0.40703
FBtr0076568	53	408	0.40104	0.4067
FBtr0070879	53	110	0.40104	0.4061
FBtr0073993	53	269	0.40104	0.40593
FBtr0086841	53	946	0.40104	0.40465
FBtr0086643	53	935	0.40104	0.40356
FBtr0076958	53	425	0.40104	0.40123
FBtr0083888	53	789	0.40104	0.39945
FBtr0078146	53	481	0.40104	0.39908
FBtr0075437	53	327	0.40104	0.39898
FBtr0079431	53	551	0.40104	0.39881
FBtr0073109	53	225	0.40104	0.3978
FBtr0077080	53	426	0.40104	0.39708
FBtr0077141	53	428	0.40104	0.39638
FBtr0071527	53	141	0.40104	0.39614
FBtr0086321	53	922	0.40104	0.38547
FBtr0079318	53	543	0.40104	0.38043
FBtr0086984	53	958	0.40104	0.37997
FBtr0085644	53	891	0.40104	0.37905
FBtr0074329	53	280	0.40104	0.37879
FBtr0086137	53	913	0.40104	0.37392
FBtr0082973	53	750	0.40104	0.3739
FBtr0071315	53	133	0.40104	0.37187
FBtr0077168	53	431	0.40104	0.37077
FBtr0070442	53	90	0.40104	0.36572
FBtr0078471	53	501	0.40104	0.36505
FBtr0080927	53	620	0.40104	0.36355
FBtr0078409	53	495	0.40104	0.36288
FBtr0084664	53	839	0.40104	0.36243
FBtr0076770	53	414	0.40104	0.36087
FBtr0076347	53	391	0.40104	0.35697
FBtr0074610	53	296	0.40104	0.35686
FBtr0070681	53	102	0.40104	0.35598
FBtr0100244	53	1140	0.40104	0.35307
FBtr0080093	53	591	0.40104	0.35168
FBtr0086921	53	955	0.40104	0.35108
FBtr0071797	53	150	0.40104	0.34975
FBtr0100075	53	1137	0.40104	0.34651
FBtr0079070	53	534	0.40104	0.34591
FBtr0074304	53	278	0.40104	0.34532
FBtr0082667	53	38	0.40104	0.34395
FBtr0070303	53	82	0.40104	0.34305
FBtr0082725	53	734	0.40104	0.34258
FBtr0085305	53	879	0.40104	0.34251
FBtr0070814	53	107	0.40104	0.34019
FBtr0072848	53	213	0.40104	0.33972
FBtr0081084	53	631	0.40104	0.33854
FBtr0085024	53	864	0.40104	0.33559
FBtr0082184	53	699	0.40104	0.33416
FBtr0073287	53	236	0.40104	0.33398
FBtr0090003	53	1117	0.40104	0.33203
FBtr0076415	53	398	0.40104	0.33154
FBtr0077911	53	26	0.40104	0.33118
FBtr0088454	53	1047	0.40104	0.3309
FBtr0081185	53	640	0.40104	0.33007
FBtr0073655	53	13	0.40104	0.32828
FBtr0081762	53	675	0.40104	0.32552
FBtr0089488	53	1099	0.40104	0.3254
FBtr0070668	53	101	0.40104	0.3253
FBtr0080273	53	35	0.40104	0.32528
FBtr0079516	53	558	0.40104	0.32245
FBtr0084084	53	808	0.40104	0.3202
FBtr0079303	53	542	0.40104	0.3186
FBtr0083403	53	765	0.40104	0.31828
FBtr0076242	53	381	0.40104	0.31695
FBtr0070624	53	99	0.40104	0.31629
FBtr0087056	53	963	0.40104	0.31456
FBtr0073320	53	239	0.40104	0.31353
FBtr0077895	53	470	0.40104	0.3108
FBtr0072308	53	182	0.40104	0.3107
FBtr0087235	53	969	0.40104	0.31017
FBtr0076106	53	371	0.40104	0.3089
FBtr0084847	53	851	0.40104	0.30818
FBtr0088559	53	1050	0.40104	0.30731
FBtr0087218	53	967	0.40104	0.30378
FBtr0082087	53	696	0.40104	0.30372
FBtr0081553	53	665	0.40104	0.30032
FBtr0087454	53	983	0.40104	0.29817
FBtr0080034	53	586	0.40104	0.29679
FBtr0079959	53	583	0.40104	0.29634
FBtr0078743	53	29	0.40104	0.29599
FBtr0087423	53	980	0.40104	0.2945
FBtr0085110	53	869	0.40104	0.29318
FBtr0081189	53	641	0.40104	0.29302
FBtr0070426	53	89	0.40104	0.29279
FBtr0075443	53	328	0.40104	0.28262
FBtr0080811	53	617	0.40104	0.28241
FBtr0088780	53	1065	0.40104	0.28095
FBtr0081350	53	653	0.40104	0.27914
FBtr0086962	53	957	0.40104	0.2745
FBtr0074077	53	271	0.40104	0.27264
FBtr0076475	53	405	0.40104	0.27016
FBtr0074441	53	287	0.40104	0.26972
FBtr0085653	53	893	0.40104	0.26606
FBtr0070279	53	80	0.40104	0.26521
FBtr0083215	53	756	0.40104	0.24976
FBtr0088077	53	1026	0.40104	0.24857
FBtr0078222	53	489	0.40104	0.24525
FBtr0082415	53	710	0.40104	0.24091
FBtr0084047	53	797	0.40104	0.2322
FBtr0077689	53	462	0.40104	0.23216
FBtr0071039	53	119	0.40104	0.22843
FBtr0084001	53	795	0.40104	0.22827
FBtr0084985	53	863	0.40104	0.22038
FBtr0070312	53	3	0.40104	0.21469
FBtr0100011	53	1135	0.40104	0.21359
FBtr0084362	53	828	0.40104	0.20697
FBtr0082958	53	747	0.40104	0.20593
FBtr0085236	53	877	0.40104	0.20482
FBtr0073978	53	268	0.40104	0.19973
FBtr0080468	53	36	0.40104	0.19917
FBtr0073299	53	12	0.40104	0.19745
FBtr0084486	53	43	0.40104	0.19537
FBtr0087751	53	999	0.40104	0.19437
FBtr0077815	53	465	0.40104	0.18851
FBtr0076459	53	404	0.40104	0.18779
FBtr0077086	53	427	0.40104	0.18729
FBtr0087701	53	992	0.40104	0.14134
FBtr0082686	54	730	0.3877	0.52598
FBtr0082687	54	731	0.3877	0.52221
FBtr0079527	54	33	0.3877	0.51306
FBtr0088744	54	1061	0.3877	0.44663
FBtr0089570	54	1103	0.3877	0.43045
FBtr0081868	54	685	0.3877	0.42244
FBtr0073541	54	246	0.3877	0.40323
FBtr0087924	54	1017	0.3877	0.38036
FBtr0076231	54	379	0.3877	0.33914
FBtr0081517	54	664	0.3877	0.33388
FBtr0089688	54	1108	0.3877	0.31586
FBtr0088609	54	60	0.3877	0.29306
FBtr0079651	54	568	0.3877	0.2849
FBtr0071233	54	129	0.3877	0.21655
FBtr0082010	55	689	0.37304	0.55975
FBtr0071522	55	140	0.37304	0.55046
FBtr0075629	55	336	0.37304	0.54942
FBtr0086910	55	952	0.37304	0.54889
FBtr0075360	55	324	0.37304	0.54656
FBtr0087262	55	972	0.37304	0.53713
FBtr0086911	55	953	0.37304	0.5284
FBtr0081414	55	657	0.37304	0.52461
FBtr0088894	55	1075	0.37304	0.52263
FBtr0075308	55	323	0.37304	0.51498
FBtr0080936	55	623	0.37304	0.51285
FBtr0087788	55	1005	0.37304	0.51169
FBtr0100274	55	1141	0.37304	0.51025
FBtr0089997	55	1116	0.37304	0.50827
FBtr0079403	55	549	0.37304	0.50748
FBtr0072759	55	208	0.37304	0.5008
FBtr0088896	55	1076	0.37304	0.49956
FBtr0084564	55	837	0.37304	0.49124
FBtr0070877	55	109	0.37304	0.49078
FBtr0070993	55	116	0.37304	0.48744
FBtr0085435	55	883	0.37304	0.4825
FBtr0077844	55	469	0.37304	0.48158
FBtr0088736	55	1060	0.37304	0.47658
FBtr0079027	55	529	0.37304	0.47642
FBtr0086212	55	917	0.37304	0.47527
FBtr0071040	55	120	0.37304	0.47466
FBtr0080410	55	602	0.37304	0.47456
FBtr0087986	55	1020	0.37304	0.47282
FBtr0084749	55	843	0.37304	0.47037
FBtr0086838	55	945	0.37304	0.46846
FBtr0084679	55	840	0.37304	0.46794
FBtr0080891	55	619	0.37304	0.46659
FBtr0073239	55	230	0.37304	0.46492
FBtr0075960	55	351	0.37304	0.46351
FBtr0083632	55	776	0.37304	0.46182
FBtr0082728	55	735	0.37304	0.45646
FBtr0074210	55	274	0.37304	0.45361
FBtr0078806	55	520	0.37304	0.45338
FBtr0085458	55	884	0.37304	0.45296
FBtr0087514	55	986	0.37304	0.45186
FBtr0091678	55	1124	0.37304	0.45174
FBtr0073789	55	258	0.37304	0.44969
FBtr0082893	55	745	0.37304	0.44927
FBtr0088763	55	1064	0.37304	0.44803
FBtr0082888	55	743	0.37304	0.44488
FBtr0078741	55	516	0.37304	0.44314
FBtr0071309	55	132	0.37304	0.44201
FBtr0082925	55	746	0.37304	0.44185
FBtr0075767	55	341	0.37304	0.4408
FBtr0088239	55	1037	0.37304	0.44066
FBtr0072140	55	171	0.37304	0.43965
FBtr0072795	55	211	0.37304	0.43858
FBtr0082365	55	706	0.37304	0.43824
FBtr0078682	55	510	0.37304	0.43788
FBtr0082614	55	723	0.37304	0.43257
FBtr0087828	55	1010	0.37304	0.43123
FBtr0070134	55	1	0.37304	0.43026
FBtr0072397	55	188	0.37304	0.43009
FBtr0076269	55	382	0.37304	0.42683
FBtr0086697	55	939	0.37304	0.4262
FBtr0077233	55	434	0.37304	0.42567
FBtr0076898	55	420	0.37304	0.42386
FBtr0089321	55	1089	0.37304	0.42264
FBtr0087051	55	962	0.37304	0.42243
FBtr0086837	55	944	0.37304	0.42145
FBtr0089520	55	1102	0.37304	0.41946
FBtr0088262	55	1038	0.37304	0.41786
FBtr0081291	55	650	0.37304	0.4177
FBtr0087247	55	970	0.37304	0.41751
FBtr0085589	55	888	0.37304	0.41691
FBtr0080079	55	590	0.37304	0.41622
FBtr0073076	55	224	0.37304	0.41599
FBtr0083752	55	778	0.37304	0.40908
FBtr0081122	55	635	0.37304	0.40623
FBtr0079808	55	575	0.37304	0.40585
FBtr0077461	55	447	0.37304	0.40337
FBtr0091456	55	1118	0.37304	0.40304
FBtr0072204	55	175	0.37304	0.40272
FBtr0074549	55	291	0.37304	0.40027
FBtr0084644	55	838	0.37304	0.39847
FBtr0071015	55	117	0.37304	0.39802
FBtr0086749	55	940	0.37304	0.39795
FBtr0072482	55	192	0.37304	0.39769
FBtr0091786	55	1125	0.37304	0.39545
FBtr0084813	55	847	0.37304	0.39541
FBtr0080544	55	608	0.37304	0.39468
FBtr0072841	55	212	0.37304	0.38932
FBtr0071801	55	151	0.37304	0.38835
FBtr0071301	55	131	0.37304	0.38729
FBtr0080361	55	600	0.37304	0.38581
FBtr0077381	55	440	0.37304	0.38352
FBtr0077382	55	441	0.37304	0.38319
FBtr0084520	55	834	0.37304	0.3821
FBtr0080617	55	613	0.37304	0.38058
FBtr0076749	55	413	0.37304	0.37954
FBtr0086889	55	951	0.37304	0.37637
FBtr0084765	55	844	0.37304	0.37439
FBtr0082790	55	737	0.37304	0.37369
FBtr0072013	55	165	0.37304	0.37126
FBtr0076277	55	384	0.37304	0.36971
FBtr0083860	55	788	0.37304	0.36957
FBtr0074961	55	307	0.37304	0.36879
FBtr0076398	55	396	0.37304	0.36853
FBtr0087474	55	985	0.37304	0.36841
FBtr0077023	55	22	0.37304	0.36734
FBtr0072864	55	214	0.37304	0.36647
FBtr0070503	55	95	0.37304	0.36305
FBtr0072391	55	187	0.37304	0.361
FBtr0081840	55	683	0.37304	0.36035
FBtr0082865	55	740	0.37304	0.36033
FBtr0075995	55	356	0.37304	0.35677
FBtr0079457	55	554	0.37304	0.35266
FBtr0088843	55	1071	0.37304	0.35033
FBtr0072373	55	185	0.37304	0.34991
FBtr0071936	55	161	0.37304	0.34954
FBtr0070929	55	114	0.37304	0.34871
FBtr0076491	55	406	0.37304	0.3472
FBtr0077163	55	430	0.37304	0.34032
FBtr0088898	55	1077	0.37304	0.33778
FBtr0080225	55	595	0.37304	0.33503
FBtr0080968	55	625	0.37304	0.33488
FBtr0083945	55	794	0.37304	0.3345
FBtr0082966	55	748	0.37304	0.33303
FBtr0081038	55	628	0.37304	0.33249
FBtr0087917	55	1016	0.37304	0.33195
FBtr0077685	55	461	0.37304	0.3304
FBtr0072290	55	181	0.37304	0.32807
FBtr0084297	55	823	0.37304	0.328
FBtr0071241	55	130	0.37304	0.32411
FBtr0077680	55	460	0.37304	0.32154
FBtr0076319	55	390	0.37304	0.32038
FBtr0081582	55	667	0.37304	0.31929
FBtr0074602	55	293	0.37304	0.31787
FBtr0086589	55	929	0.37304	0.31493
FBtr0079800	55	574	0.37304	0.31108
FBtr0085210	55	875	0.37304	0.30779
FBtr0073526	55	245	0.37304	0.30532
FBtr0084325	55	825	0.37304	0.30369
FBtr0081829	55	681	0.37304	0.30339
FBtr0089025	55	1079	0.37304	0.29138
FBtr0084867	55	854	0.37304	0.29115
FBtr0088830	55	1069	0.37304	0.29043
FBtr0085591	55	889	0.37304	0.29028
FBtr0079599	55	563	0.37304	0.28893
FBtr0082570	55	721	0.37304	0.28864
FBtr0075127	55	314	0.37304	0.28826
FBtr0083558	55	772	0.37304	0.28486
FBtr0088580	55	1051	0.37304	0.28392
FBtr0082809	55	738	0.37304	0.28162
FBtr0076411	55	397	0.37304	0.27905
FBtr0073114	55	227	0.37304	0.27791
FBtr0087784	55	1002	0.37304	0.27164
FBtr0073436	55	243	0.37304	0.27157
FBtr0072089	55	169	0.37304	0.26496
FBtr0078876	55	523	0.37304	0.2632
FBtr0077749	55	464	0.37304	0.26246
FBtr0071778	55	149	0.37304	0.25772
FBtr0072591	55	197	0.37304	0.25689
FBtr0071166	55	126	0.37304	0.25496
FBtr0084825	55	848	0.37304	0.25323
FBtr0074445	55	288	0.37304	0.25009
FBtr0076312	55	389	0.37304	0.24704
FBtr0082607	55	722	0.37304	0.24675
FBtr0072811	55	10	0.37304	0.23826
FBtr0084851	55	853	0.37304	0.23161
FBtr0078191	55	483	0.37304	0.23011
FBtr0078703	55	511	0.37304	0.2286
FBtr0083470	55	770	0.37304	0.2229
FBtr0083823	55	785	0.37304	0.21909
FBtr0100857	55	1153	0.37304	0.21352
FBtr0070568	55	98	0.37304	0.20978
FBtr0073069	55	223	0.37304	0.19992
FBtr0076417	55	399	0.37304	0.1936
FBtr0087797	55	1006	0.37304	0.19165
FBtr0085343	55	50	0.37304	0.178
FBtr0084827	55	849	0.37304	0.17634
FBtr0084828	55	850	0.37304	0.17088
FBtr0080125	55	592	0.37304	0.16932
FBtr0071762	55	6	0.37304	0.16734
FBtr0082657	55	37	0.37304	0.1518
FBtr0084304	55	41	0.37304	0.14838
FBtr0079297	55	541	0.37304	0.086535
FBtr0084956	56	857	0.37065	0.53001
FBtr0084960	56	859	0.37065	0.52393
FBtr0081195	56	643	0.37065	0.51502
FBtr0070893	56	112	0.37065	0.5078
FBtr0081871	56	686	0.37065	0.50496
FBtr0078418	56	496	0.37065	0.50426
FBtr0075620	56	335	0.37065	0.50129
FBtr0078267	56	492	0.37065	0.47334
FBtr0073964	56	267	0.37065	0.46999
FBtr0082863	56	739	0.37065	0.46799
FBtr0084980	56	861	0.37065	0.46709
FBtr0072767	56	210	0.37065	0.46528
FBtr0086060	56	909	0.37065	0.46226
FBtr0084961	56	860	0.37065	0.45722
FBtr0087911	56	1014	0.37065	0.45611
FBtr0079679	56	571	0.37065	0.45211
FBtr0071432	56	138	0.37065	0.45184
FBtr0080513	56	606	0.37065	0.44641
FBtr0084981	56	862	0.37065	0.44139
FBtr0080947	56	624	0.37065	0.4296
FBtr0077429	56	446	0.37065	0.42774
FBtr0081507	56	663	0.37065	0.42184
FBtr0073301	56	237	0.37065	0.4184
FBtr0081277	56	648	0.37065	0.4178
FBtr0086126	56	912	0.37065	0.41684
FBtr0077657	56	457	0.37065	0.41164
FBtr0075258	56	318	0.37065	0.41054
FBtr0081753	56	672	0.37065	0.40926
FBtr0079678	56	570	0.37065	0.40736
FBtr0074609	56	295	0.37065	0.40111
FBtr0082690	56	732	0.37065	0.40014
FBtr0088760	56	1063	0.37065	0.39875
FBtr0100462	56	1146	0.37065	0.39821
FBtr0088017	56	1021	0.37065	0.39496
FBtr0077239	56	435	0.37065	0.38973
FBtr0084958	56	858	0.37065	0.38603
FBtr0077177	56	433	0.37065	0.38601
FBtr0084691	56	841	0.37065	0.38427
FBtr0081420	56	658	0.37065	0.38322
FBtr0079623	56	566	0.37065	0.38219
FBtr0086521	56	926	0.37065	0.38013
FBtr0079836	56	576	0.37065	0.37803
FBtr0085737	56	897	0.37065	0.37228
FBtr0088887	56	1074	0.37065	0.36976
FBtr0074290	56	277	0.37065	0.36829
FBtr0082332	56	704	0.37065	0.36602
FBtr0071826	56	152	0.37065	0.36531
FBtr0085465	56	885	0.37065	0.35851
FBtr0078137	56	480	0.37065	0.35421
FBtr0077264	56	24	0.37065	0.35195
FBtr0073974	56	15	0.37065	0.33958
FBtr0087909	56	1013	0.37065	0.33888
FBtr0088626	56	1052	0.37065	0.33456
FBtr0079485	56	556	0.37065	0.33333
FBtr0086522	56	927	0.37065	0.32901
FBtr0078755	56	517	0.37065	0.32841
FBtr0084075	56	805	0.37065	0.32619
FBtr0073438	56	244	0.37065	0.3206
FBtr0070451	56	93	0.37065	0.31558
FBtr0087576	56	989	0.37065	0.30522
FBtr0077266	56	437	0.37065	0.30333
FBtr0086828	56	54	0.37065	0.28912
FBtr0100402	56	1144	0.37065	0.27652
FBtr0081085	56	632	0.37065	0.27202
FBtr0084355	56	826	0.37065	0.26569
FBtr0087009	56	961	0.37065	0.26328
FBtr0082373	56	708	0.37065	0.25763
FBtr0076659	56	410	0.37065	0.24979
FBtr0079784	56	573	0.37065	0.24575
FBtr0088197	56	1035	0.37065	0.23992
FBtr0087907	56	1012	0.37065	0.22783
FBtr0070116	56	71	0.37065	0.22437
FBtr0086299	56	919	0.37065	0.22132
FBtr0087585	56	990	0.37065	0.20441
FBtr0089365	56	1091	0.37065	0.19193
FBtr0075067	56	312	0.37065	0.17686
FBtr0085735	56	896	0.37065	0.12058
FBtr0078235	57	491	0.3665	0.52545
FBtr0071689	57	144	0.3665	0.5054
FBtr0076130	57	372	0.3665	0.49796
FBtr0079160	57	538	0.3665	0.46795
FBtr0078780	57	519	0.3665	0.45944
FBtr0077262	57	23	0.3665	0.41897
FBtr0078803	57	31	0.3665	0.40655
FBtr0086773	57	941	0.3665	0.3959
FBtr0078661	57	509	0.3665	0.3943
FBtr0083600	57	775	0.3665	0.3932
FBtr0088900	57	1078	0.3665	0.37681
FBtr0086634	57	931	0.3665	0.37325
FBtr0072625	57	7	0.3665	0.37214
FBtr0088170	57	59	0.3665	0.36718
FBtr0086516	57	925	0.3665	0.35235
FBtr0079194	57	539	0.3665	0.35058
FBtr0072679	57	8	0.3665	0.34196
FBtr0082385	57	709	0.3665	0.34033
FBtr0089463	57	1098	0.3665	0.33649
FBtr0072120	57	170	0.3665	0.30515
FBtr0086305	57	52	0.3665	0.30162
FBtr0079550	57	561	0.3665	0.28351
FBtr0071841	57	155	0.3665	0.25927
FBtr0077653	57	25	0.3665	0.25302
FBtr0084273	57	820	0.3665	0.24016
FBtr0089494	57	1101	0.3665	0.21005
FBtr0086530	58	928	0.35761	0.51716
FBtr0073741	58	254	0.35761	0.49549
FBtr0076775	58	21	0.35761	0.45651
FBtr0086768	58	53	0.35761	0.45454
FBtr0087141	58	966	0.35761	0.40686
FBtr0076053	58	365	0.35761	0.40249
FBtr0072733	58	9	0.35761	0.37715
FBtr0071158	58	124	0.35761	0.37045
FBtr0088911	58	61	0.35761	0.3691
FBtr0086888	58	950	0.35761	0.36068
FBtr0078163	58	482	0.35761	0.35825
FBtr0082080	58	695	0.35761	0.35737
FBtr0086109	58	910	0.35761	0.34951
FBtr0083807	58	783	0.35761	0.34073
FBtr0082891	58	744	0.35761	0.33163
FBtr0084584	58	44	0.35761	0.329
FBtr0082329	58	703	0.35761	0.32649
FBtr0077967	58	472	0.35761	0.30143
FBtr0085131	58	870	0.35761	0.2993
FBtr0070536	58	4	0.35761	0.28832
FBtr0074462	58	289	0.35761	0.19272
FBtr0077391	58	443	0.35761	0.18214
FBtr0080459	59	604	0.23899	0.37387
FBtr0085411	59	882	0.23899	0.3723
FBtr0087361	59	976	0.23899	0.3529
FBtr0070245	59	78	0.23899	0.3496
FBtr0088041	59	1023	0.23899	0.34844
FBtr0071950	59	163	0.23899	0.34759
FBtr0086986	59	960	0.23899	0.34399
FBtr0075259	59	319	0.23899	0.32747
FBtr0073110	59	226	0.23899	0.30765
FBtr0081087	59	633	0.23899	0.30466
FBtr0073275	59	234	0.23899	0.30343
FBtr0073264	59	233	0.23899	0.30163
FBtr0080180	59	593	0.23899	0.2998
FBtr0088952	59	62	0.23899	0.29393
FBtr0085732	59	895	0.23899	0.29128
FBtr0076046	59	364	0.23899	0.28983
FBtr0073357	59	241	0.23899	0.28803
FBtr0074768	59	304	0.23899	0.28325
FBtr0081759	59	673	0.23899	0.28292
FBtr0078761	59	30	0.23899	0.28041
FBtr0089629	59	1104	0.23899	0.27224
FBtr0088407	59	1046	0.23899	0.25981
FBtr0084743	59	47	0.23899	0.25443
FBtr0088378	59	1044	0.23899	0.25193
FBtr0082026	59	691	0.23899	0.24582
FBtr0084069	59	804	0.23899	0.24581
FBtr0072443	59	191	0.23899	0.24442
FBtr0081247	59	645	0.23899	0.24148
FBtr0081190	59	642	0.23899	0.23856
FBtr0070806	59	105	0.23899	0.23786
FBtr0086960	59	956	0.23899	0.23753
FBtr0071904	59	160	0.23899	0.23451
FBtr0071077	59	121	0.23899	0.23287
FBtr0070686	59	103	0.23899	0.23161
FBtr0100406	59	1145	0.23899	0.23083
FBtr0087744	59	996	0.23899	0.22915
FBtr0077409	59	445	0.23899	0.22733
FBtr0087935	59	1019	0.23899	0.2164
FBtr0082333	59	705	0.23899	0.21139
FBtr0083373	59	763	0.23899	0.20581
FBtr0075216	59	317	0.23899	0.20375
FBtr0079911	59	34	0.23899	0.20142
FBtr0070140	59	2	0.23899	0.19682
FBtr0081404	59	656	0.23899	0.18618
FBtr0083524	59	771	0.23899	0.18237
FBtr0005673	59	67	0.23899	0.17755
FBtr0079253	59	540	0.23899	0.17196
FBtr0076691	59	411	0.23899	0.17024
FBtr0081143	59	636	0.23899	0.16137
FBtr0079545	59	560	0.23899	0.16012
FBtr0076355	59	392	0.23899	0.15426
FBtr0091493	59	1122	0.23899	0.15322
FBtr0088146	59	58	0.23899	0.15214
FBtr0085150	59	873	0.23899	0.13905
FBtr0086883	59	949	0.23899	0.1346
FBtr0081105	59	634	0.23899	0.12056
FBtr0078978	59	528	0.23899	0.11681
FBtr0076789	59	415	0.23899	0.11496
FBtr0071691	59	145	0.23899	0.11019

## Sheet: TG-siggenes
Gene	Module	Entry Index	Average Degree	Degree
FBtr0073030	1	88	0.92141	0.92141
FBtr0073031	1	89	0.92141	0.92141
FBtr0083603	2	40	0.91666	0.91666
FBtr0100273	2	66	0.91666	0.91666
FBtr0070466	3	68	0.85711	0.85711
FBtr0070475	3	69	0.85711	0.85711
FBtr0084886	4	48	0.84057	0.84057
FBtr0084888	4	49	0.84057	0.84057
FBtr0076215	5	19	0.71314	0.77827
FBtr0076222	5	20	0.71314	0.77524
FBtr0082667	5	38	0.71314	0.58591
FBtr0072111	6	81	0.60837	0.63958
FBtr0073532	6	97	0.60837	0.63475
FBtr0074814	6	105	0.60837	0.60994
FBtr0084458	6	169	0.60837	0.54919
FBtr0089550	7	201	0.56394	0.62224
FBtr0083504	7	161	0.56394	0.6163
FBtr0084605	7	172	0.56394	0.58321
FBtr0078767	7	129	0.56394	0.5357
FBtr0078133	7	128	0.56394	0.51664
FBtr0077081	7	121	0.56394	0.50953
FBtr0081758	8	151	0.47348	0.57373
FBtr0079500	8	32	0.47348	0.54691
FBtr0075754	8	18	0.47348	0.5329
FBtr0080273	8	35	0.47348	0.51349
FBtr0087720	8	57	0.47348	0.50775
FBtr0073841	8	99	0.47348	0.45922
FBtr0087390	8	56	0.47348	0.45629
FBtr0073974	8	15	0.47348	0.45581
FBtr0086828	8	54	0.47348	0.43645
FBtr0078743	8	29	0.47348	0.43123
FBtr0080641	8	146	0.47348	0.38754
FBtr0077720	8	124	0.47348	0.38047
FBtr0080630	9	145	0.46552	0.54582
FBtr0100661	9	205	0.46552	0.52592
FBtr0086580	9	183	0.46552	0.45136
FBtr0071863	9	77	0.46552	0.33897
FBtr0087377	10	191	0.46026	0.57918
FBtr0087375	10	189	0.46026	0.57428
FBtr0088445	10	197	0.46026	0.55337
FBtr0088412	10	195	0.46026	0.54607
FBtr0083315	10	158	0.46026	0.5415
FBtr0075438	10	109	0.46026	0.5347
FBtr0087376	10	190	0.46026	0.52501
FBtr0078761	10	30	0.46026	0.52084
FBtr0073036	10	90	0.46026	0.49991
FBtr0089206	10	199	0.46026	0.4841
FBtr0071756	10	75	0.46026	0.47097
FBtr0086745	10	185	0.46026	0.45579
FBtr0070140	10	2	0.46026	0.44691
FBtr0088444	10	196	0.46026	0.42458
FBtr0075815	10	112	0.46026	0.40554
FBtr0089346	10	200	0.46026	0.40134
FBtr0079262	10	133	0.46026	0.39686
FBtr0078862	10	130	0.46026	0.3636
FBtr0081686	10	150	0.46026	0.34624
FBtr0074989	10	106	0.46026	0.30649
FBtr0073990	10	101	0.46026	0.28809
FBtr0088245	11	193	0.40642	0.53253
FBtr0081824	11	152	0.40642	0.52788
FBtr0078629	11	28	0.40642	0.4189
FBtr0070134	11	1	0.40642	0.40532
FBtr0077562	11	123	0.40642	0.38536
FBtr0087204	11	187	0.40642	0.29483
FBtr0072811	11	10	0.40642	0.28011
FBtr0080260	12	143	0.38711	0.48886
FBtr0083848	12	164	0.38711	0.4481
FBtr0083986	12	166	0.38711	0.44701
FBtr0083716	12	163	0.38711	0.4356
FBtr0089500	12	64	0.38711	0.4313
FBtr0079187	12	131	0.38711	0.42452
FBtr0083850	12	165	0.38711	0.40262
FBtr0073230	12	94	0.38711	0.40044
FBtr0076465	12	116	0.38711	0.3864
FBtr0079258	12	132	0.38711	0.37381
FBtr0083688	12	162	0.38711	0.34
FBtr0079474	12	137	0.38711	0.32813
FBtr0073299	12	12	0.38711	0.29509
FBtr0089502	12	65	0.38711	0.21759
FBtr0079357	13	135	0.37065	0.52323
FBtr0076976	13	120	0.37065	0.48143
FBtr0086032	13	178	0.37065	0.44108
FBtr0079312	13	134	0.37065	0.40131
FBtr0081348	13	148	0.37065	0.39651
FBtr0088688	13	198	0.37065	0.38376
FBtr0074001	13	102	0.37065	0.38166
FBtr0070312	13	3	0.37065	0.34479
FBtr0073282	13	95	0.37065	0.34167
FBtr0070536	13	4	0.37065	0.30408
FBtr0083399	13	159	0.37065	0.29729
FBtr0082317	13	154	0.37065	0.28007
FBtr0080439	13	144	0.37065	0.2415
FBtr0084115	14	168	0.36173	0.4886
FBtr0077952	14	126	0.36173	0.48424
FBtr0084063	14	167	0.36173	0.46058
FBtr0072779	14	86	0.36173	0.45912
FBtr0075520	14	110	0.36173	0.44639
FBtr0075231	14	108	0.36173	0.44118
FBtr0081827	14	153	0.36173	0.43903
FBtr0080059	14	140	0.36173	0.43099
FBtr0088952	14	62	0.36173	0.41977
FBtr0073850	14	100	0.36173	0.4183
FBtr0081362	14	149	0.36173	0.41713
FBtr0085222	14	174	0.36173	0.39426
FBtr0073043	14	91	0.36173	0.38791
FBtr0072733	14	9	0.36173	0.38646
FBtr0083569	14	39	0.36173	0.38594
FBtr0077305	14	122	0.36173	0.38502
FBtr0073359	14	96	0.36173	0.38439
FBtr0077264	14	24	0.36173	0.38384
FBtr0075956	14	113	0.36173	0.38207
FBtr0080996	14	147	0.36173	0.38013
FBtr0083247	14	157	0.36173	0.37148
FBtr0071629	14	72	0.36173	0.36743
FBtr0077829	14	125	0.36173	0.34611
FBtr0079911	14	34	0.36173	0.34542
FBtr0076775	14	21	0.36173	0.34442
FBtr0076260	14	114	0.36173	0.3417
FBtr0070209	14	67	0.36173	0.33089
FBtr0100446	14	204	0.36173	0.33082
FBtr0088911	14	61	0.36173	0.32812
FBtr0087234	14	188	0.36173	0.32247
FBtr0084555	14	171	0.36173	0.31955
FBtr0071762	14	6	0.36173	0.31909
FBtr0075049	14	107	0.36173	0.3149
FBtr0079581	14	138	0.36173	0.30926
FBtr0072168	14	83	0.36173	0.30225
FBtr0086764	14	186	0.36173	0.2972
FBtr0074383	14	103	0.36173	0.28988
FBtr0088382	14	194	0.36173	0.28024
FBtr0073082	14	92	0.36173	0.27968
FBtr0080468	14	36	0.36173	0.26409
FBtr0086768	14	53	0.36173	0.26293
FBtr0084547	14	170	0.36173	0.26245
FBtr0079405	14	136	0.36173	0.24851
FBtr0085350	15	51	0.34891	0.44835
FBtr0089868	15	202	0.34891	0.44301
FBtr0084628	15	45	0.34891	0.42654
FBtr0071036	15	5	0.34891	0.4084
FBtr0077911	15	26	0.34891	0.40689
FBtr0071864	15	78	0.34891	0.40121
FBtr0085609	15	175	0.34891	0.37517
FBtr0078131	15	127	0.34891	0.36231
FBtr0079764	15	139	0.34891	0.32183
FBtr0073750	15	14	0.34891	0.28773
FBtr0071706	15	73	0.34891	0.28182
FBtr0086563	15	182	0.34891	0.25555
FBtr0089351	15	63	0.34891	0.25381
FBtr0073734	15	98	0.34891	0.21216
FBtr0084304	16	41	0.32933	0.44528
FBtr0088170	16	59	0.32933	0.42405
FBtr0085739	16	177	0.32933	0.3822
FBtr0082657	16	37	0.32933	0.33162
FBtr0084486	16	43	0.32933	0.29004
FBtr0082955	16	156	0.32933	0.27512
FBtr0076487	16	117	0.32933	0.27224
FBtr0074751	16	104	0.32933	0.2141
FBtr0071526	17	70	0.32788	0.45803
FBtr0076655	17	119	0.32788	0.44965
FBtr0076537	17	118	0.32788	0.42332
FBtr0084715	17	46	0.32788	0.40314
FBtr0071770	17	76	0.32788	0.39487
FBtr0083410	17	160	0.32788	0.38245
FBtr0075647	17	111	0.32788	0.3764
FBtr0076279	17	115	0.32788	0.36775
FBtr0072156	17	82	0.32788	0.36172
FBtr0080145	17	141	0.32788	0.34998
FBtr0086119	17	180	0.32788	0.34513
FBtr0071751	17	74	0.32788	0.33401
FBtr0086118	17	179	0.32788	0.33274
FBtr0072951	17	87	0.32788	0.32762
FBtr0072174	17	84	0.32788	0.32699
FBtr0085095	17	173	0.32788	0.32615
FBtr0071563	17	71	0.32788	0.32595
FBtr0090000	17	203	0.32788	0.32035
FBtr0088009	17	192	0.32788	0.31693
FBtr0086709	17	184	0.32788	0.31547
FBtr0073204	17	93	0.32788	0.30399
FBtr0080170	17	142	0.32788	0.2962
FBtr0071932	17	79	0.32788	0.28574
FBtr0072062	17	80	0.32788	0.27947
FBtr0082600	17	155	0.32788	0.26695
FBtr0077262	17	23	0.32788	0.2641
FBtr0072210	17	85	0.32788	0.24951
FBtr0078041	17	27	0.32788	0.24529
FBtr0085639	17	176	0.32788	0.22747
FBtr0086163	17	181	0.32788	0.17898
FBtr0073250	18	11	0.31707	0.4099
FBtr0086305	18	52	0.31707	0.39907
FBtr0074211	18	16	0.31707	0.38711
FBtr0077023	18	22	0.31707	0.37423
FBtr0084419	18	42	0.31707	0.3728
FBtr0073655	18	13	0.31707	0.36448
FBtr0072625	18	7	0.31707	0.35191
FBtr0084584	18	44	0.31707	0.33425
FBtr0079527	18	33	0.31707	0.33003
FBtr0077653	18	25	0.31707	0.32797
FBtr0084743	18	47	0.31707	0.32382
FBtr0087157	18	55	0.31707	0.31617
FBtr0078803	18	31	0.31707	0.26958
FBtr0085343	18	50	0.31707	0.25704
FBtr0072679	18	8	0.31707	0.24223
FBtr0075152	18	17	0.31707	0.24092
FBtr0088146	18	58	0.31707	0.21341
FBtr0088609	18	60	0.31707	0.19235

## Sheet: sugar_siggenes
Gene	Module	Entry Index	Average Degree	Degree
FBtr0074707	1	39	0.98388	0.98388
FBtr0074708	1	40	0.98388	0.98388
FBtr0088493	2	518	0.96549	0.96549
FBtr0088494	2	519	0.96549	0.96549
FBtr0086937	3	488	0.89123	0.92246
FBtr0086934	3	487	0.89123	0.92203
FBtr0086933	3	486	0.89123	0.91869
FBtr0079265	3	348	0.89123	0.80174
FBtr0086639	4	117	0.79637	0.8508
FBtr0086638	4	116	0.79637	0.83185
FBtr0074655	4	243	0.79637	0.70646
FBtr0085722	5	472	0.78827	0.83891
FBtr0085721	5	471	0.78827	0.82634
FBtr0083157	5	96	0.78827	0.69955
FBtr0077520	6	307	0.75753	0.84661
FBtr0077521	6	308	0.75753	0.84641
FBtr0072676	6	205	0.75753	0.83406
FBtr0071531	6	177	0.75753	0.8319
FBtr0072677	6	206	0.75753	0.81929
FBtr0074712	6	244	0.75753	0.81677
FBtr0077179	6	299	0.75753	0.80909
FBtr0079025	6	340	0.75753	0.80792
FBtr0074511	6	241	0.75753	0.79589
FBtr0073474	6	224	0.75753	0.76839
FBtr0074300	6	237	0.75753	0.75599
FBtr0083711	6	430	0.75753	0.73161
FBtr0078423	6	327	0.75753	0.71334
FBtr0083273	6	421	0.75753	0.66711
FBtr0087291	6	496	0.75753	0.64787
FBtr0082488	6	411	0.75753	0.63039
FBtr0082324	6	407	0.75753	0.55533
FBtr0072247	7	193	0.72508	0.7389
FBtr0086674	7	481	0.72508	0.7384
FBtr0075232	7	257	0.72508	0.71357
FBtr0075434	7	261	0.72508	0.70947
FBtr0071181	8	165	0.68514	0.78729
FBtr0071180	8	12	0.68514	0.7867
FBtr0075881	8	271	0.68514	0.73158
FBtr0078297	8	323	0.68514	0.72846
FBtr0070450	8	8	0.68514	0.72347
FBtr0084188	8	440	0.68514	0.71326
FBtr0074780	8	245	0.68514	0.71022
FBtr0091464	8	553	0.68514	0.70905
FBtr0077972	8	57	0.68514	0.69242
FBtr0078909	8	336	0.68514	0.69225
FBtr0084901	8	451	0.68514	0.68866
FBtr0082067	8	90	0.68514	0.6875
FBtr0074908	8	248	0.68514	0.68677
FBtr0087307	8	124	0.68514	0.67867
FBtr0088882	8	530	0.68514	0.67445
FBtr0071321	8	13	0.68514	0.67261
FBtr0082259	8	405	0.68514	0.67139
FBtr0089038	8	141	0.68514	0.66599
FBtr0080133	8	369	0.68514	0.66158
FBtr0072571	8	203	0.68514	0.65839
FBtr0088349	8	134	0.68514	0.62778
FBtr0075565	8	44	0.68514	0.61786
FBtr0084169	8	101	0.68514	0.60598
FBtr0077654	8	56	0.68514	0.57102
FBtr0072754	9	207	0.652	0.70368
FBtr0082742	9	417	0.652	0.66705
FBtr0079001	9	339	0.652	0.64522
FBtr0074867	9	247	0.652	0.59204
FBtr0085368	10	461	0.61184	0.74038
FBtr0085367	10	460	0.61184	0.73627
FBtr0085326	10	457	0.61184	0.65276
FBtr0071397	10	172	0.61184	0.62367
FBtr0072761	10	20	0.61184	0.58629
FBtr0072302	10	196	0.61184	0.58094
FBtr0071183	10	166	0.61184	0.55477
FBtr0080880	10	78	0.61184	0.55227
FBtr0083476	10	427	0.61184	0.47918
FBtr0084100	11	100	0.48037	0.63763
FBtr0074452	11	240	0.48037	0.62248
FBtr0078052	11	58	0.48037	0.61857
FBtr0075140	11	254	0.48037	0.6175
FBtr0075161	11	255	0.48037	0.61566
FBtr0082358	11	408	0.48037	0.61102
FBtr0100356	11	146	0.48037	0.60701
FBtr0084466	11	446	0.48037	0.60552
FBtr0072163	11	192	0.48037	0.60523
FBtr0070262	11	151	0.48037	0.60378
FBtr0075471	11	43	0.48037	0.60291
FBtr0079929	11	74	0.48037	0.6023
FBtr0085369	11	462	0.48037	0.59979
FBtr0085541	11	468	0.48037	0.59766
FBtr0076442	11	282	0.48037	0.5968
FBtr0079216	11	345	0.48037	0.59347
FBtr0073782	11	228	0.48037	0.59344
FBtr0080754	11	375	0.48037	0.5899
FBtr0080551	11	77	0.48037	0.58973
FBtr0085366	11	459	0.48037	0.58893
FBtr0079063	11	342	0.48037	0.58872
FBtr0080889	11	379	0.48037	0.58778
FBtr0077144	11	298	0.48037	0.58682
FBtr0072323	11	199	0.48037	0.58431
FBtr0085427	11	465	0.48037	0.58348
FBtr0073352	11	221	0.48037	0.58188
FBtr0100409	11	564	0.48037	0.58187
FBtr0071929	11	189	0.48037	0.58185
FBtr0073386	11	222	0.48037	0.58125
FBtr0073813	11	33	0.48037	0.58015
FBtr0083712	11	431	0.48037	0.57866
FBtr0086998	11	491	0.48037	0.57827
FBtr0072985	11	215	0.48037	0.57798
FBtr0071337	11	171	0.48037	0.57754
FBtr0076745	11	290	0.48037	0.57695
FBtr0082574	11	412	0.48037	0.57632
FBtr0079605	11	71	0.48037	0.57621
FBtr0073228	11	216	0.48037	0.57511
FBtr0085778	11	473	0.48037	0.57276
FBtr0071242	11	168	0.48037	0.57096
FBtr0073392	11	223	0.48037	0.56789
FBtr0079499	11	69	0.48037	0.56709
FBtr0089979	11	552	0.48037	0.56666
FBtr0088174	11	515	0.48037	0.56608
FBtr0083404	11	425	0.48037	0.56585
FBtr0085791	11	474	0.48037	0.56575
FBtr0077915	11	313	0.48037	0.56531
FBtr0085217	11	107	0.48037	0.56481
FBtr0080472	11	373	0.48037	0.56471
FBtr0088925	11	534	0.48037	0.56467
FBtr0071931	11	190	0.48037	0.563
FBtr0006151	11	148	0.48037	0.56258
FBtr0087622	11	505	0.48037	0.56242
FBtr0082722	11	415	0.48037	0.56169
FBtr0083402	11	424	0.48037	0.56105
FBtr0078016	11	315	0.48037	0.5592
FBtr0087414	11	498	0.48037	0.55726
FBtr0088520	11	521	0.48037	0.5568
FBtr0087413	11	497	0.48037	0.55665
FBtr0076651	11	50	0.48037	0.55534
FBtr0074390	11	37	0.48037	0.55521
FBtr0077243	11	301	0.48037	0.55502
FBtr0071858	11	186	0.48037	0.55478
FBtr0089003	11	536	0.48037	0.55364
FBtr0087536	11	503	0.48037	0.55283
FBtr0072869	11	21	0.48037	0.55228
FBtr0073756	11	227	0.48037	0.55154
FBtr0075607	11	264	0.48037	0.55119
FBtr0073675	11	31	0.48037	0.55095
FBtr0071142	11	163	0.48037	0.55059
FBtr0088731	11	138	0.48037	0.54963
FBtr0086552	11	479	0.48037	0.54906
FBtr0079365	11	352	0.48037	0.5488
FBtr0082111	11	404	0.48037	0.5485
FBtr0079936	11	75	0.48037	0.54779
FBtr0083417	11	426	0.48037	0.54727
FBtr0078338	11	326	0.48037	0.54487
FBtr0088204	11	132	0.48037	0.54396
FBtr0073279	11	218	0.48037	0.54383
FBtr0077595	11	309	0.48037	0.54211
FBtr0083754	11	432	0.48037	0.54063
FBtr0084292	11	443	0.48037	0.54027
FBtr0086677	11	482	0.48037	0.54022
FBtr0077516	11	306	0.48037	0.53968
FBtr0083820	11	97	0.48037	0.53937
FBtr0076173	11	49	0.48037	0.538
FBtr0086975	11	489	0.48037	0.53754
FBtr0085553	11	469	0.48037	0.53693
FBtr0085861	11	110	0.48037	0.53665
FBtr0071927	11	188	0.48037	0.53643
FBtr0082410	11	409	0.48037	0.5362
FBtr0080182	11	371	0.48037	0.53359
FBtr0079843	11	73	0.48037	0.53344
FBtr0075040	11	41	0.48037	0.53192
FBtr0073278	11	27	0.48037	0.53101
FBtr0073979	11	232	0.48037	0.53062
FBtr0071174	11	164	0.48037	0.53046
FBtr0070849	11	159	0.48037	0.52977
FBtr0070268	11	152	0.48037	0.52947
FBtr0100117	11	558	0.48037	0.52931
FBtr0087382	11	125	0.48037	0.52894
FBtr0088668	11	524	0.48037	0.52882
FBtr0081338	11	390	0.48037	0.52775
FBtr0084013	11	438	0.48037	0.52749
FBtr0083913	11	98	0.48037	0.5268
FBtr0071611	11	180	0.48037	0.52459
FBtr0082515	11	92	0.48037	0.52405
FBtr0075743	11	268	0.48037	0.52374
FBtr0084172	11	102	0.48037	0.52307
FBtr0073811	11	229	0.48037	0.5229
FBtr0073302	11	28	0.48037	0.52206
FBtr0084185	11	103	0.48037	0.52143
FBtr0078228	11	322	0.48037	0.52067
FBtr0079877	11	362	0.48037	0.52046
FBtr0087821	11	129	0.48037	0.52001
FBtr0087978	11	512	0.48037	0.5197
FBtr0078427	11	61	0.48037	0.51843
FBtr0075325	11	259	0.48037	0.51768
FBtr0078665	11	330	0.48037	0.51687
FBtr0070367	11	154	0.48037	0.51677
FBtr0077022	11	296	0.48037	0.51633
FBtr0079218	11	346	0.48037	0.51385
FBtr0075579	11	262	0.48037	0.51332
FBtr0088256	11	517	0.48037	0.51297
FBtr0079263	11	347	0.48037	0.51247
FBtr0080875	11	378	0.48037	0.51212
FBtr0071687	11	183	0.48037	0.51065
FBtr0087429	11	127	0.48037	0.51036
FBtr0087088	11	493	0.48037	0.50896
FBtr0076813	11	292	0.48037	0.50829
FBtr0088136	11	130	0.48037	0.50789
FBtr0082475	11	91	0.48037	0.50762
FBtr0076120	11	275	0.48037	0.50678
FBtr0070088	11	149	0.48037	0.50523
FBtr0079080	11	65	0.48037	0.50448
FBtr0076456	11	283	0.48037	0.50375
FBtr0078197	11	59	0.48037	0.50366
FBtr0081449	11	86	0.48037	0.50244
FBtr0081634	11	394	0.48037	0.50195
FBtr0084891	11	450	0.48037	0.50176
FBtr0078707	11	332	0.48037	0.50167
FBtr0089015	11	537	0.48037	0.5008
FBtr0087646	11	506	0.48037	0.4989
FBtr0072410	11	200	0.48037	0.4978
FBtr0078504	11	328	0.48037	0.49717
FBtr0078485	11	62	0.48037	0.49629
FBtr0074153	11	234	0.48037	0.49621
FBtr0089881	11	548	0.48037	0.49572
FBtr0071427	11	174	0.48037	0.49559
FBtr0071848	11	15	0.48037	0.49396
FBtr0072278	11	194	0.48037	0.49378
FBtr0082575	11	413	0.48037	0.49361
FBtr0073141	11	26	0.48037	0.49355
FBtr0075839	11	270	0.48037	0.49221
FBtr0076914	11	294	0.48037	0.4907
FBtr0071403	11	173	0.48037	0.48981
FBtr0088656	11	523	0.48037	0.48974
FBtr0077032	11	297	0.48037	0.48932
FBtr0076521	11	285	0.48037	0.48932
FBtr0077198	11	300	0.48037	0.48817
FBtr0100329	11	563	0.48037	0.48792
FBtr0079439	11	67	0.48037	0.48762
FBtr0084377	11	444	0.48037	0.48751
FBtr0082625	11	94	0.48037	0.48714
FBtr0080836	11	377	0.48037	0.48652
FBtr0087399	11	126	0.48037	0.48546
FBtr0085106	11	454	0.48037	0.48438
FBtr0080000	11	366	0.48037	0.4825
FBtr0074028	11	233	0.48037	0.48223
FBtr0088183	11	516	0.48037	0.48216
FBtr0076003	11	46	0.48037	0.48157
FBtr0081611	11	393	0.48037	0.48128
FBtr0077383	11	54	0.48037	0.48041
FBtr0083755	11	433	0.48037	0.47957
FBtr0081879	11	399	0.48037	0.47898
FBtr0071690	11	184	0.48037	0.47844
FBtr0078225	11	321	0.48037	0.47774
FBtr0085255	11	456	0.48037	0.47601
FBtr0089926	11	549	0.48037	0.47513
FBtr0074683	11	38	0.48037	0.47507
FBtr0079795	11	358	0.48037	0.47463
FBtr0088637	11	136	0.48037	0.47423
FBtr0079351	11	351	0.48037	0.47222
FBtr0088572	11	522	0.48037	0.47087
FBtr0073053	11	25	0.48037	0.46948
FBtr0073329	11	220	0.48037	0.46933
FBtr0085485	11	467	0.48037	0.46894
FBtr0087766	11	507	0.48037	0.46827
FBtr0081051	11	380	0.48037	0.46703
FBtr0077921	11	314	0.48037	0.46699
FBtr0079148	11	343	0.48037	0.46697
FBtr0083797	11	434	0.48037	0.46627
FBtr0085825	11	475	0.48037	0.46467
FBtr0081268	11	386	0.48037	0.46418
FBtr0085796	11	109	0.48037	0.46354
FBtr0089041	11	142	0.48037	0.4622
FBtr0091483	11	554	0.48037	0.46194
FBtr0081331	11	388	0.48037	0.46073
FBtr0081957	11	402	0.48037	0.45955
FBtr0079797	11	359	0.48037	0.45891
FBtr0075092	11	253	0.48037	0.45688
FBtr0078229	11	60	0.48037	0.45585
FBtr0072651	11	19	0.48037	0.45416
FBtr0076592	11	287	0.48037	0.45339
FBtr0087119	11	122	0.48037	0.45317
FBtr0086841	11	118	0.48037	0.45249
FBtr0100225	11	560	0.48037	0.45225
FBtr0078842	11	334	0.48037	0.4521
FBtr0086313	11	114	0.48037	0.44935
FBtr0072315	11	198	0.48037	0.44885
FBtr0075712	11	266	0.48037	0.44786
FBtr0079268	11	349	0.48037	0.44762
FBtr0089869	11	546	0.48037	0.44653
FBtr0086491	11	477	0.48037	0.44535
FBtr0071543	11	179	0.48037	0.44435
FBtr0073048	11	22	0.48037	0.44433
FBtr0079385	11	66	0.48037	0.4434
FBtr0086862	11	119	0.48037	0.4412
FBtr0077431	11	305	0.48037	0.44012
FBtr0083401	11	423	0.48037	0.43832
FBtr0081557	11	87	0.48037	0.43685
FBtr0072504	11	201	0.48037	0.43679
FBtr0082057	11	403	0.48037	0.43568
FBtr0087520	11	502	0.48037	0.43538
FBtr0083031	11	418	0.48037	0.43529
FBtr0081915	11	400	0.48037	0.43525
FBtr0077342	11	303	0.48037	0.43467
FBtr0073993	11	35	0.48037	0.43231
FBtr0073249	11	217	0.48037	0.42921
FBtr0071907	11	187	0.48037	0.42911
FBtr0088311	11	133	0.48037	0.42885
FBtr0072528	11	202	0.48037	0.42771
FBtr0084246	11	441	0.48037	0.42758
FBtr0081934	11	401	0.48037	0.42528
FBtr0070072	11	6	0.48037	0.42296
FBtr0071527	11	14	0.48037	0.42271
FBtr0073516	11	225	0.48037	0.42175
FBtr0078306	11	324	0.48037	0.42067
FBtr0081068	11	381	0.48037	0.4206
FBtr0079695	11	356	0.48037	0.41979
FBtr0071542	11	178	0.48037	0.41969
FBtr0081472	11	391	0.48037	0.41807
FBtr0072578	11	204	0.48037	0.41757
FBtr0078031	11	316	0.48037	0.41738
FBtr0075741	11	267	0.48037	0.41685
FBtr0084494	11	106	0.48037	0.41569
FBtr0100264	11	562	0.48037	0.41554
FBtr0075080	11	251	0.48037	0.41531
FBtr0079791	11	357	0.48037	0.41468
FBtr0077606	11	310	0.48037	0.41401
FBtr0082619	11	93	0.48037	0.41258
FBtr0078192	11	320	0.48037	0.41226
FBtr0072856	11	211	0.48037	0.41199
FBtr0082456	11	410	0.48037	0.41104
FBtr0080118	11	368	0.48037	0.40751
FBtr0078958	11	338	0.48037	0.40235
FBtr0072304	11	197	0.48037	0.39773
FBtr0078944	11	337	0.48037	0.39772
FBtr0080685	11	374	0.48037	0.39539
FBtr0087840	11	510	0.48037	0.39433
FBtr0071843	11	185	0.48037	0.39423
FBtr0081079	11	382	0.48037	0.39398
FBtr0071009	11	161	0.48037	0.39388
FBtr0072506	11	17	0.48037	0.39264
FBtr0075625	11	265	0.48037	0.39164
FBtr0071486	11	176	0.48037	0.39066
FBtr0085398	11	463	0.48037	0.38926
FBtr0079198	11	344	0.48037	0.38899
FBtr0075585	11	45	0.48037	0.38664
FBtr0076064	11	47	0.48037	0.383
FBtr0089052	11	539	0.48037	0.38269
FBtr0081285	11	83	0.48037	0.38231
FBtr0073690	11	32	0.48037	0.38197
FBtr0076606	11	288	0.48037	0.38125
FBtr0081147	11	81	0.48037	0.38116
FBtr0085474	11	466	0.48037	0.38092
FBtr0077324	11	302	0.48037	0.38033
FBtr0083045	11	419	0.48037	0.37654
FBtr0076002	11	273	0.48037	0.37654
FBtr0072601	11	18	0.48037	0.3724
FBtr0079036	11	341	0.48037	0.37187
FBtr0081635	11	395	0.48037	0.37145
FBtr0086123	11	112	0.48037	0.35912
FBtr0075305	11	42	0.48037	0.35637
FBtr0082264	11	406	0.48037	0.35338
FBtr0084071	11	439	0.48037	0.35238
FBtr0073750	11	1	0.48037	0.35142
FBtr0100138	11	559	0.48037	0.33942
FBtr0073919	11	231	0.48037	0.33842
FBtr0085686	11	108	0.48037	0.32744
FBtr0075587	11	263	0.48037	0.32735
FBtr0079440	11	353	0.48037	0.32027
FBtr0076137	11	277	0.48037	0.30695
FBtr0075986	11	272	0.48037	0.30261
FBtr0071898	11	16	0.48037	0.29621
FBtr0073049	11	23	0.48037	0.29501
FBtr0076516	11	284	0.48037	0.29393
FBtr0091935	11	557	0.48037	0.28495
FBtr0088693	11	525	0.48037	0.28076
FBtr0100290	11	145	0.48037	0.276
FBtr0087979	11	513	0.48037	0.27345
FBtr0073425	11	29	0.48037	0.25434
FBtr0072828	11	210	0.48037	0.24049
FBtr0079821	11	360	0.48037	0.22334
FBtr0073050	11	24	0.48037	0.18007
FBtr0088838	11	140	0.48037	0.11849
FBtr0089426	11	143	0.48037	0.10417
FBtr0081317	12	387	0.47584	0.56886
FBtr0078129	12	317	0.47584	0.5657
FBtr0082973	12	95	0.47584	0.55798
FBtr0081332	12	389	0.47584	0.43292
FBtr0083884	12	435	0.47584	0.37286
FBtr0081216	12	385	0.47584	0.35672
FBtr0070298	13	7	0.4389	0.52645
FBtr0080331	13	372	0.4389	0.49565
FBtr0088789	13	526	0.4389	0.4916
FBtr0073827	13	230	0.4389	0.46471
FBtr0089282	13	541	0.4389	0.45073
FBtr0083900	13	436	0.4389	0.4182
FBtr0080785	13	376	0.4389	0.41141
FBtr0084450	13	445	0.4389	0.4111
FBtr0089930	13	550	0.4389	0.28026
FBtr0077272	14	53	0.29005	0.40375
FBtr0076084	14	48	0.29005	0.39652
FBtr0071451	14	175	0.29005	0.37365
FBtr0071637	14	182	0.29005	0.36738
FBtr0076388	14	281	0.29005	0.35891
FBtr0077080	14	52	0.29005	0.35599
FBtr0088507	14	520	0.29005	0.35407
FBtr0086731	14	484	0.29005	0.3521
FBtr0076732	14	51	0.29005	0.35011
FBtr0088817	14	528	0.29005	0.34946
FBtr0081499	14	392	0.29005	0.34842
FBtr0091656	14	555	0.29005	0.34351
FBtr0071159	14	11	0.29005	0.33264
FBtr0091930	14	556	0.29005	0.32871
FBtr0087824	14	509	0.29005	0.3281
FBtr0081790	14	89	0.29005	0.32714
FBtr0087145	14	494	0.29005	0.32508
FBtr0089481	14	543	0.29005	0.32423
FBtr0089546	14	544	0.29005	0.32362
FBtr0079883	14	363	0.29005	0.32056
FBtr0075081	14	252	0.29005	0.32053
FBtr0085138	14	455	0.29005	0.31558
FBtr0070625	14	157	0.29005	0.31429
FBtr0070586	14	156	0.29005	0.31224
FBtr0080927	14	79	0.29005	0.31105
FBtr0076122	14	276	0.29005	0.31097
FBtr0084601	14	448	0.29005	0.31044
FBtr0084357	14	105	0.29005	0.31025
FBtr0087036	14	492	0.29005	0.30885
FBtr0087790	14	508	0.29005	0.30508
FBtr0077911	14	3	0.29005	0.30344
FBtr0078135	14	318	0.29005	0.30341
FBtr0078139	14	319	0.29005	0.30236
FBtr0070656	14	158	0.29005	0.30211
FBtr0076039	14	274	0.29005	0.30141
FBtr0070170	14	150	0.29005	0.29637
FBtr0079834	14	361	0.29005	0.29555
FBtr0087279	14	495	0.29005	0.29535
FBtr0071312	14	170	0.29005	0.29371
FBtr0084808	14	449	0.29005	0.29302
FBtr0079896	14	364	0.29005	0.29287
FBtr0074281	14	236	0.29005	0.29242
FBtr0076838	14	293	0.29005	0.29088
FBtr0081314	14	84	0.29005	0.28692
FBtr0083556	14	428	0.29005	0.28583
FBtr0089033	14	538	0.29005	0.28174
FBtr0076192	14	278	0.29005	0.28153
FBtr0088792	14	139	0.29005	0.27661
FBtr0088895	14	531	0.29005	0.27587
FBtr0079563	14	70	0.29005	0.27468
FBtr0081133	14	383	0.29005	0.27416
FBtr0070349	14	153	0.29005	0.27278
FBtr0082715	14	414	0.29005	0.27089
FBtr0074795	14	246	0.29005	0.27011
FBtr0075324	14	258	0.29005	0.27005
FBtr0072090	14	191	0.29005	0.26907
FBtr0084221	14	104	0.29005	0.26849
FBtr0088454	14	135	0.29005	0.26777
FBtr0088118	14	514	0.29005	0.267
FBtr0087500	14	501	0.29005	0.26635
FBtr0079925	14	365	0.29005	0.26602
FBtr0088137	14	131	0.29005	0.2633
FBtr0078322	14	325	0.29005	0.26251
FBtr0088922	14	532	0.29005	0.26022
FBtr0089194	14	540	0.29005	0.25668
FBtr0084628	14	4	0.29005	0.25645
FBtr0074355	14	239	0.29005	0.25405
FBtr0070909	14	160	0.29005	0.251
FBtr0086517	14	478	0.29005	0.24909
FBtr0081350	14	85	0.29005	0.24244
FBtr0086979	14	490	0.29005	0.24219
FBtr0086126	14	113	0.29005	0.24177
FBtr0085355	14	458	0.29005	0.23849
FBtr0078878	14	335	0.29005	0.23411
FBtr0085910	14	111	0.29005	0.2341
FBtr0073293	14	219	0.29005	0.22967
FBtr0084266	14	442	0.29005	0.22038
FBtr0077762	14	312	0.29005	0.2188
FBtr0087609	14	504	0.29005	0.20951
FBtr0085689	14	470	0.29005	0.19674
FBtr0088948	14	535	0.29005	0.18107
FBtr0078546	14	329	0.29005	0.16963
FBtr0072824	15	209	0.2078	0.26661
FBtr0084969	15	452	0.2078	0.26223
FBtr0070814	15	10	0.2078	0.26053
FBtr0083629	15	429	0.2078	0.2517
FBtr0086321	15	115	0.2078	0.2435
FBtr0087009	15	121	0.2078	0.23488
FBtr0077641	15	311	0.2078	0.23249
FBtr0076215	15	2	0.2078	0.23102
FBtr0079291	15	350	0.2078	0.23008
FBtr0076674	15	289	0.2078	0.22938
FBtr0080093	15	76	0.2078	0.22826
FBtr0070451	15	9	0.2078	0.22475
FBtr0080971	15	80	0.2078	0.22247
FBtr0086927	15	485	0.2078	0.22109
FBtr0076213	15	279	0.2078	0.21721
FBtr0074279	15	235	0.2078	0.20821
FBtr0074351	15	238	0.2078	0.20784
FBtr0081774	15	88	0.2078	0.20684
FBtr0075034	15	250	0.2078	0.20556
FBtr0087218	15	123	0.2078	0.20534
FBtr0071306	15	169	0.2078	0.20526
FBtr0081203	15	82	0.2078	0.2044
FBtr0081683	15	396	0.2078	0.20205
FBtr0100506	15	147	0.2078	0.19895
FBtr0087450	15	500	0.2078	0.19545
FBtr0075384	15	260	0.2078	0.1925
FBtr0077429	15	55	0.2078	0.19233
FBtr0073541	15	30	0.2078	0.18947
FBtr0078496	15	63	0.2078	0.18201
FBtr0071619	15	181	0.2078	0.18075
FBtr0072810	15	208	0.2078	0.17822
FBtr0087944	15	511	0.2078	0.17677
FBtr0089982	15	144	0.2078	0.17647
FBtr0085897	15	476	0.2078	0.16273
FBtr0085418	15	464	0.2078	0.15745
FBtr0088923	15	533	0.2078	0.15209
FBtr0086722	15	483	0.2078	0.15166
FBtr0079685	16	72	0.1919	0.29904
FBtr0081199	16	384	0.1919	0.27151
FBtr0074559	16	242	0.1919	0.27058
FBtr0080108	16	367	0.1919	0.2664
FBtr0100230	16	561	0.1919	0.26609
FBtr0079477	16	68	0.1919	0.26119
FBtr0081734	16	398	0.1919	0.25779
FBtr0071095	16	162	0.1919	0.24908
FBtr0079613	16	354	0.1919	0.24605
FBtr0076752	16	291	0.1919	0.22949
FBtr0086605	16	480	0.1919	0.21851
FBtr0070420	16	155	0.1919	0.21707
FBtr0080172	16	370	0.1919	0.21648
FBtr0087417	16	499	0.1919	0.2121
FBtr0072921	16	214	0.1919	0.20791
FBtr0081720	16	397	0.1919	0.20454
FBtr0075757	16	269	0.1919	0.20123
FBtr0088815	16	527	0.1919	0.20073
FBtr0075173	16	256	0.1919	0.19552
FBtr0077365	16	304	0.1919	0.19543
FBtr0079682	16	355	0.1919	0.19082
FBtr0071198	16	167	0.1919	0.18983
FBtr0073736	16	226	0.1919	0.189
FBtr0084506	16	447	0.1919	0.18723
FBtr0083331	16	422	0.1919	0.18483
FBtr0078688	16	331	0.1919	0.18104
FBtr0089945	16	551	0.1919	0.17998
FBtr0088859	16	529	0.1919	0.17732
FBtr0087449	16	128	0.1919	0.17602
FBtr0100273	16	5	0.1919	0.17536
FBtr0074932	16	249	0.1919	0.17529
FBtr0082740	16	416	0.1919	0.17357
FBtr0083994	16	437	0.1919	0.17208
FBtr0086883	16	120	0.1919	0.17201
FBtr0072899	16	212	0.1919	0.16891
FBtr0083048	16	420	0.1919	0.1664
FBtr0076525	16	286	0.1919	0.16633
FBtr0078919	16	64	0.1919	0.16375
FBtr0085038	16	453	0.1919	0.16058
FBtr0073928	16	34	0.1919	0.15916
FBtr0084001	16	99	0.1919	0.1585
FBtr0076359	16	280	0.1919	0.15735
FBtr0078800	16	333	0.1919	0.15556
FBtr0072280	16	195	0.1919	0.15428
FBtr0089871	16	547	0.1919	0.14681
FBtr0072918	16	213	0.1919	0.14529
FBtr0074237	16	36	0.1919	0.139
FBtr0089713	16	545	0.1919	0.13785
FBtr0088690	16	137	0.1919	0.13724
FBtr0076938	16	295	0.1919	0.13576
FBtr0089439	16	542	0.1919	0.12299
