# Supplementary material for: Metabolomic and Gene Expression Profiles Exhibit Modular Genetic and Dietary Structure Linking Metabolic Syndrome Phenotypes in Drosophila
Source: G3 (Bethesda). 2015 Nov 3;5(12):2817–29. doi: 10.1534/g3.115.023564 (PMC4683653; doi:10.1534/g3.115.023564)
Supplement: Supporting Information [file supp_g3.115.023564_File_S5.txt]

Variable	With	diet	Pearson_Correlation	NObs	NegLog10_p
FBtr0071792	Sugar	C	-2.8616e-7	43	6.31251e-7
FBtr0085200	Larval_Survival	4	1.30209e-6	48	3.04357e-6
FBtr0076881	Sugar	C	1.63147e-6	43	3.59787e-6
FBtr0076969	Sugar	4	2.29957e-6	44	5.13348e-6
FBtr0077558	Development_Time	4	4.45431e-6	48	1.04119e-5
FBtr0081741	Sugar	C	-4.7256e-6	43	1.04214e-5
FBtr0077876	Development_Time	C	-5.8896e-6	48	1.3767e-5
FBtr0075979	Sugar	C	-8.6073e-6	43	1.8982e-5
FBtr0080384	Weight	F	-9.2189e-6	45	2.08269e-5
FBtr0083307	Triglyceride	F	-1.1142e-5	42	2.42662e-5
FBtr0084190	Larval_Survival	F	-1.1515e-5	45	2.60142e-5
FBtr0085155	Larval_Survival	4	-1.1587e-5	48	2.70843e-5
FBtr0070389	Triglyceride	F	1.25184e-5	42	2.72648e-5
FBtr0080065	Weight	C	-1.2319e-5	48	2.87955e-5
FBtr0078699	Weight	F	0.00001334	45	3.0138e-5
FBtr0085150	Sugar	N	-0.0000139	42	3.02538e-5
FBtr0077777	Triglyceride	C	-1.4036e-5	44	3.13349e-5
FBtr0071286	Weight	N	-0.0000148	46	0.00003384
FBtr0071068	Triglyceride	N	-0.0000158	43	3.48335e-5
FBtr0076289	Weight	F	1.64831e-5	45	3.72385e-5
FBtr0076835	Sugar	F	1.8504e-5	40	3.92685e-5
FBtr0072988	Triglyceride	N	1.80788e-5	43	3.9871e-5
FBtr0082126	Sugar	F	1.9224e-5	40	4.07966e-5
FBtr0085145	Larval_Survival	N	1.92916e-5	46	4.40934e-5
FBtr0085183	Triglyceride	N	2.06436e-5	43	4.55278e-5
FBtr0087936	Development_Time	C	2.05364e-5	48	4.80054e-5
FBtr0085211	Pupal_Survival	4	2.11473e-5	48	4.94337e-5
FBtr0074556	Weight	N	2.19727e-5	46	5.02217e-5
FBtr0086684	Larval_Survival	F	-2.525e-5	45	5.70467e-5
FBtr0083646	Larval_Survival	F	-2.6781e-5	45	6.05048e-5
FBtr0073240	Triglyceride	C	-2.7755e-5	44	6.19627e-5
FBtr0072790	Development_Time	C	2.6963e-5	48	0.00006303
FBtr0085484	Triglyceride	4	-0.0000288	43	6.35015e-5
FBtr0075537	Sugar	F	3.10461e-5	40	6.58869e-5
FBtr0080117	Development_Time	N	3.14433e-5	46	0.00007187
FBtr0072636	Pupal_Survival	4	0.00003171	48	7.41262e-5
FBtr0083190	Pupal_Survival	N	0.00003465	46	7.92012e-5
FBtr0074847	Development_Time	C	-3.4874e-5	48	8.15234e-5
FBtr0078949	Sugar	F	3.90581e-5	40	8.28919e-5
FBtr0083854	Triglyceride	F	-3.9174e-5	42	8.53265e-5
FBtr0078181	Pupal_Survival	C	-3.7652e-5	48	0.00008802
FBtr0071210	Weight	N	-0.0000388	46	8.87041e-5
FBtr0075443	Larval_Survival	4	-3.8819e-5	48	9.07478e-5
FBtr0075802	Larval_Survival	N	-3.9836e-5	46	9.10557e-5
FBtr0076706	Triglyceride	N	-4.1785e-5	43	9.21583e-5
FBtr0074311	Weight	N	-4.0329e-5	46	9.21823e-5
FBtr0074558	Larval_Survival	F	-4.2224e-5	45	9.53985e-5
FBtr0082373	Development_Time	F	-0.0000454	44	0.00010137
FBtr0087952	Pupal_Survival	4	-4.5932e-5	48	0.00010738
FBtr0080500	Triglyceride	F	4.93154e-5	42	0.00010742
FBtr0084410	Larval_Survival	F	-5.009e-5	45	0.00011317
FBtr0088725	Pupal_Survival	C	4.85785e-5	48	0.00011356
FBtr0100244	Triglyceride	N	0.00005157	43	0.00011374
FBtr0076584	Triglyceride	F	5.2722e-5	42	0.00011484
FBtr0085390	Pupal_Survival	F	5.15954e-5	45	0.00011657
FBtr0084288	Development_Time	N	-5.1652e-5	46	0.00011807
FBtr0084308	Larval_Survival	C	5.18423e-5	48	0.0001212
FBtr0089801	Pupal_Survival	4	5.21422e-5	48	0.0001219
FBtr0071184	Pupal_Survival	4	5.28086e-5	48	0.00012346
FBtr0083024	Sugar	N	0.00005788	42	0.00012607
FBtr0084858	Weight	N	-5.5619e-5	46	0.00012714
FBtr0083694	Development_Time	4	-5.5272e-5	48	0.00012921
FBtr0087504	Weight	C	-0.0000556	48	0.00012998
FBtr0073999	Larval_Survival	C	5.61875e-5	48	0.00013136
FBtr0078686	Weight	N	-0.0000576	46	0.00013165
FBtr0077517	Pupal_Survival	N	-5.8963e-5	46	0.00013478
FBtr0072813	Sugar	C	6.19078e-5	43	0.00013655
FBtr0071592	Sugar	N	6.27627e-5	42	0.00013671
FBtr0083399	Development_Time	F	-6.147e-5	44	0.00013724
FBtr0100001	Triglyceride	F	6.30228e-5	42	0.00013728
FBtr0070191	Triglyceride	4	6.29388e-5	43	0.00013882
FBtr0083746	Sugar	F	-6.6652e-5	40	0.00014146
FBtr0070161	Pupal_Survival	4	-0.0000606	48	0.00014166
FBtr0088944	Sugar	N	-6.5424e-5	42	0.00014251
FBtr0076523	Sugar	N	-6.661e-5	42	0.0001451
FBtr0071632	Sugar	N	6.9896e-5	42	0.00015225
FBtr0083962	Weight	4	-0.0000658	48	0.00015385
FBtr0081919	Development_Time	F	-0.000069	44	0.00015404
FBtr0072951	Development_Time	N	0.00006857	46	0.00015674
FBtr0074060	Development_Time	4	6.74456e-5	48	0.00015768
FBtr0088832	Development_Time	N	0.00006919	46	0.00015817
FBtr0086982	Weight	N	-7.1146e-5	46	0.00016264
FBtr0078309	Sugar	N	-0.0000751	42	0.00016358
FBtr0079440	Sugar	4	7.53623e-5	44	0.00016827
FBtr0070265	Weight	F	-7.4617e-5	45	0.0001686
FBtr0073386	Triglyceride	N	-7.7688e-5	43	0.00017136
FBtr0082427	Pupal_Survival	F	-7.6158e-5	45	0.00017208
FBtr0085699	Triglyceride	F	0.00007938	42	0.00017292
FBtr0071781	Pupal_Survival	F	-7.6783e-5	45	0.0001735
FBtr0076174	Sugar	F	-8.212e-5	40	0.0001743
FBtr0074912	Triglyceride	F	-8.0867e-5	42	0.00017616
FBtr0070546	Pupal_Survival	F	-0.0000784	45	0.00017716
FBtr0088653	Triglyceride	F	-8.3237e-5	42	0.00018132
FBtr0088825	Development_Time	4	-7.8314e-5	48	0.0001831
FBtr0086517	Larval_Survival	F	8.17729e-5	45	0.00018477
FBtr0076610	Development_Time	4	7.91685e-5	48	0.00018509
FBtr0071924	Larval_Survival	4	7.92568e-5	48	0.0001853
FBtr0087438	Weight	F	-8.2968e-5	45	0.00018747
FBtr0073304	Weight	C	-8.0977e-5	48	0.00018932
FBtr0072592	Pupal_Survival	4	0.00008144	48	0.0001904
FBtr0080894	Weight	N	-8.4327e-5	46	0.00019277
FBtr0072242	Weight	C	-8.4373e-5	48	0.00019726
FBtr0077542	Sugar	F	0.00009603	40	0.00020383
FBtr0100857	Sugar	4	9.2233e-5	44	0.00020595
FBtr0080478	Pupal_Survival	4	-8.8425e-5	48	0.00020674
FBtr0071184	Development_Time	N	-9.0972e-5	46	0.00020797
FBtr0089895	Pupal_Survival	4	-8.8977e-5	48	0.00020803
FBtr0091717	Sugar	F	9.87762e-5	40	0.00020966
FBtr0089112	Pupal_Survival	4	-9.0083e-5	48	0.00021062
FBtr0083005	Weight	C	-9.1625e-5	48	0.00021422
FBtr0083904	Sugar	F	0.00010113	40	0.00021465
FBtr0087342	Development_Time	F	9.72033e-5	44	0.00021705
FBtr0084968	Sugar	C	9.86718e-5	43	0.00021766
FBtr0086747	Triglyceride	N	9.88913e-5	43	0.00021814
FBtr0078764	Pupal_Survival	4	-9.4134e-5	48	0.00022009
FBtr0079068	Larval_Survival	F	-9.8678e-5	45	0.00022298
FBtr0079012	Pupal_Survival	4	-9.6431e-5	48	0.00022546
FBtr0100098	Sugar	4	0.00010178	44	0.00022728
FBtr0074795	Pupal_Survival	4	-9.7924e-5	48	0.00022895
FBtr0075351	Triglyceride	F	-0.0001055	42	0.00022982
FBtr0081564	Triglyceride	4	0.00010539	43	0.00023247
FBtr0079317	Triglyceride	N	-0.0001057	43	0.00023316
FBtr0074837	Weight	N	-0.0001021	46	0.00023332
FBtr0083460	Pupal_Survival	4	0.00010022	48	0.00023432
FBtr0084479	Triglyceride	N	0.00010834	43	0.00023899
FBtr0075801	Pupal_Survival	4	0.00010447	48	0.00024427
FBtr0083866	Triglyceride	F	-0.0001146	42	0.00024972
FBtr0077852	Larval_Survival	F	-0.0001116	45	0.00025209
FBtr0075837	Pupal_Survival	F	-0.0001124	45	0.00025411
FBtr0076368	Pupal_Survival	4	0.00011074	48	0.00025893
FBtr0089983	Weight	N	0.00011407	46	0.0002608
FBtr0078862	Weight	N	-0.0001149	46	0.00026258
FBtr0077719	Development_Time	N	0.00011498	46	0.00026286
FBtr0071494	Weight	F	-0.0001182	45	0.00026709
FBtr0088078	Sugar	F	0.00012797	40	0.00027165
FBtr0087905	Larval_Survival	C	-0.0001168	48	0.00027308
FBtr0087424	Development_Time	F	-0.0001247	44	0.00027842
FBtr0072303	Weight	N	-0.0001224	46	0.00027985
FBtr0071361	Development_Time	4	0.00012	48	0.00028059
FBtr0077915	Pupal_Survival	N	0.0001233	46	0.00028189
FBtr0072414	Weight	4	-0.0001207	48	0.00028232
FBtr0076947	Development_Time	N	-0.000124	46	0.0002835
FBtr0073077	Sugar	C	-0.0001317	43	0.00029045
FBtr0082527	Weight	4	0.00012469	48	0.00029157
FBtr0083682	Pupal_Survival	C	0.00012589	48	0.00029436
FBtr0085864	Pupal_Survival	4	-0.0001263	48	0.00029531
FBtr0084228	Pupal_Survival	4	0.00012655	48	0.0002959
FBtr0075227	Weight	N	-0.0001298	46	0.00029666
FBtr0089112	Weight	F	0.00013158	45	0.00029734
FBtr0078430	Pupal_Survival	4	0.00012744	48	0.00029798
FBtr0079405	Triglyceride	4	0.0001352	43	0.00029826
FBtr0084930	Sugar	4	0.00013362	44	0.00029839
FBtr0084302	Pupal_Survival	F	-0.0001333	45	0.00030118
FBtr0074647	Development_Time	C	-0.0001293	48	0.00030223
FBtr0084532	Sugar	F	-0.0001427	40	0.00030297
FBtr0078702	Weight	4	0.00013009	48	0.00030417
FBtr0071394	Pupal_Survival	N	0.0001331	46	0.0003043
FBtr0100058	Development_Time	4	0.00013032	48	0.00030473
FBtr0079888	Pupal_Survival	4	0.00013099	48	0.0003063
FBtr0078619	Weight	N	0.00013476	46	0.00030811
FBtr0072788	Larval_Survival	4	-0.000132	48	0.00030861
FBtr0074319	Pupal_Survival	4	-0.0001325	48	0.00030974
FBtr0073837	Triglyceride	C	-0.0001393	44	0.000311
FBtr0078827	Triglyceride	C	0.00013977	44	0.00031213
FBtr0071779	Pupal_Survival	4	-0.0001347	48	0.00031505
FBtr0084309	Sugar	F	-0.0001497	40	0.00031776
FBtr0076936	Development_Time	4	0.00013628	48	0.00031867
FBtr0087075	Sugar	F	-0.0001514	40	0.00032138
FBtr0087356	Development_Time	4	-0.000138	48	0.00032262
FBtr0080240	Pupal_Survival	C	0.00013829	48	0.00032336
FBtr0081915	Triglyceride	F	0.00014874	42	0.00032406
FBtr0085411	Sugar	F	0.00015301	40	0.00032481
FBtr0074085	Triglyceride	C	-0.0001457	44	0.00032535
FBtr0074405	Development_Time	C	-0.0001392	48	0.00032544
FBtr0071761	Weight	4	-0.0001408	48	0.00032925
FBtr0084930	Pupal_Survival	4	-0.0001409	48	0.00032955
FBtr0084771	Development_Time	C	0.00014237	48	0.00033292
FBtr0080466	Weight	C	-0.0001424	48	0.00033301
FBtr0071542	Triglyceride	F	0.00015291	42	0.00033315
FBtr0084237	Sugar	C	-0.0001517	43	0.00033465
FBtr0081151	Development_Time	4	0.00014381	48	0.00033628
FBtr0087315	Sugar	F	0.00015851	40	0.0003365
FBtr0072127	Larval_Survival	4	0.00014431	48	0.00033744
FBtr0076775	Sugar	C	-0.0001538	43	0.00033938
FBtr0070398	Development_Time	N	-0.0001492	46	0.00034108
FBtr0075483	Triglyceride	C	-0.0001531	44	0.000342
FBtr0075601	Weight	C	-0.0001465	48	0.00034263
FBtr0078967	Development_Time	F	-0.0001542	44	0.00034435
FBtr0089480	Triglyceride	C	0.00015587	44	0.00034811
FBtr0081966	Sugar	N	-0.0001608	42	0.00035028
FBtr0079135	Weight	N	0.00015332	46	0.00035056
FBtr0077260	Pupal_Survival	N	0.00015437	46	0.00035296
FBtr0086643	Triglyceride	4	0.00016054	43	0.00035418
FBtr0071653	Weight	C	-0.0001558	48	0.00036439
FBtr0089844	Development_Time	C	-0.0001567	48	0.0003665
FBtr0089845	Sugar	F	-0.0001751	40	0.00037167
FBtr0083286	Sugar	F	-0.0001768	40	0.00037539
FBtr0079653	Development_Time	F	0.00016815	44	0.00037554
FBtr0083019	Development_Time	4	0.0001606	48	0.00037555
FBtr0079277	Weight	N	0.00016554	46	0.00037852
FBtr0077019	Pupal_Survival	F	0.00016787	45	0.00037939
FBtr0084328	Weight	N	0.00016656	46	0.00038084
FBtr0075141	Larval_Survival	C	0.00016393	48	0.00038334
FBtr0082694	Pupal_Survival	4	-0.000164	48	0.00038358
FBtr0088049	Pupal_Survival	F	-0.0001697	45	0.00038362
FBtr0085257	Triglyceride	4	-0.0001769	43	0.00039026
FBtr0081491	Sugar	C	0.00017697	43	0.00039044
FBtr0086471	Triglyceride	F	0.00018242	42	0.00039748
FBtr0088027	Larval_Survival	4	0.00017063	48	0.00039903
FBtr0071868	Weight	4	-0.0001708	48	0.00039943
FBtr0073410	Pupal_Survival	4	-0.0001727	48	0.00040393
FBtr0079325	Pupal_Survival	F	0.00018277	45	0.0004131
FBtr0074660	Weight	C	0.0001772	48	0.00041439
FBtr0071189	Development_Time	F	0.00018669	44	0.00041695
FBtr0087745	Weight	N	0.0001853	46	0.0004237
FBtr0072991	Larval_Survival	4	-0.0001814	48	0.00042424
FBtr0081189	Development_Time	N	-0.0001871	46	0.00042786
FBtr0081095	Weight	N	0.00018819	46	0.00043033
FBtr0079593	Pupal_Survival	4	-0.000184	48	0.00043041
FBtr0080683	Larval_Survival	C	0.0001854	48	0.00043357
FBtr0081555	Pupal_Survival	4	0.00018546	48	0.00043373
FBtr0087540	Larval_Survival	C	0.0001857	48	0.00043429
FBtr0087745	Larval_Survival	4	-0.0001861	48	0.00043517
FBtr0085628	Pupal_Survival	N	-0.0001919	46	0.0004387
FBtr0076133	Triglyceride	N	-0.0001994	43	0.00043993
FBtr0081681	Triglyceride	N	0.00019967	43	0.00044056
FBtr0076203	Triglyceride	F	-0.0002022	42	0.00044057
FBtr0083054	Pupal_Survival	F	0.00019499	45	0.00044072
FBtr0071820	Larval_Survival	N	-0.0001941	46	0.00044384
FBtr0080960	Development_Time	C	-0.0001915	48	0.00044781
FBtr0084797	Pupal_Survival	4	0.00019376	48	0.00045314
FBtr0071773	Development_Time	N	0.00019917	46	0.00045544
FBtr0079774	Triglyceride	C	-0.0002052	44	0.00045826
FBtr0070537	Triglyceride	F	0.0002117	42	0.0004613
FBtr0080436	Weight	N	0.00020179	46	0.00046143
FBtr0100861	Development_Time	N	-0.0002019	46	0.00046166
FBtr0074547	Larval_Survival	F	0.00020453	45	0.00046229
FBtr0078356	Pupal_Survival	4	0.00019944	48	0.00046643
FBtr0082253	Development_Time	F	-0.0002098	44	0.00046869
FBtr0082691	Larval_Survival	C	-0.0002007	48	0.00046932
FBtr0076915	Larval_Survival	C	-0.0002022	48	0.00047286
FBtr0077843	Triglyceride	F	-0.0002172	42	0.00047323
FBtr0074070	Larval_Survival	F	0.00020965	45	0.00047388
FBtr0087756	Pupal_Survival	4	-0.0002026	48	0.0004739
FBtr0082128	Pupal_Survival	4	0.00020295	48	0.00047464
FBtr0088815	Triglyceride	C	-0.0002128	44	0.00047532
FBtr0075948	Pupal_Survival	N	0.00020845	46	0.00047667
FBtr0082781	Triglyceride	F	-0.0002192	42	0.00047759
FBtr0074937	Development_Time	F	-0.0002147	44	0.00047944
FBtr0089110	Triglyceride	N	-0.0002191	43	0.00048343
FBtr0078571	Pupal_Survival	C	-0.0002068	48	0.00048376
FBtr0070439	Weight	F	-0.0002152	45	0.00048635
FBtr0089027	Development_Time	C	0.00020854	48	0.00048772
FBtr0076655	Development_Time	F	-0.0002185	44	0.00048794
FBtr0070857	Development_Time	C	0.00020915	48	0.00048915
FBtr0072030	Pupal_Survival	N	0.00021396	46	0.00048928
FBtr0073796	Weight	N	-0.000218	46	0.00049859
FBtr0086671	Larval_Survival	4	0.00021355	48	0.00049945
FBtr0072347	Pupal_Survival	C	0.00021365	48	0.00049968
FBtr0085674	Development_Time	N	0.00021853	46	0.00049974
FBtr0083238	Sugar	4	0.0002239	44	0.00050012
FBtr0081725	Weight	N	0.00021872	46	0.00050018
FBtr0073566	Triglyceride	4	0.00022764	43	0.00050231
FBtr0083718	Weight	N	0.00022001	46	0.00050313
FBtr0100012	Development_Time	4	0.00021625	48	0.00050576
FBtr0075034	Weight	N	0.0002223	46	0.00050836
FBtr0087604	Triglyceride	F	-0.0002342	42	0.00051043
FBtr0085808	Weight	C	0.00021996	48	0.00051446
FBtr0080833	Sugar	4	-0.0002311	44	0.00051611
FBtr0088592	Pupal_Survival	F	-0.0002285	45	0.00051641
FBtr0076424	Triglyceride	4	0.00023439	43	0.0005172
FBtr0088905	Weight	N	-0.0002262	46	0.00051737
FBtr0074377	Weight	N	-0.0002263	46	0.00051742
FBtr0074985	Larval_Survival	4	0.00022138	48	0.00051777
FBtr0084369	Weight	N	-0.0002289	46	0.00052355
FBtr0076163	Triglyceride	4	-0.0002379	43	0.00052501
FBtr0075884	Sugar	N	-0.0002414	42	0.0005261
FBtr0072339	Development_Time	N	-0.0002306	46	0.00052731
FBtr0080528	Triglyceride	4	-0.0002415	43	0.0005329
FBtr0079961	Weight	F	-0.0002363	45	0.00053418
FBtr0087391	Larval_Survival	4	-0.0002309	48	0.00054011
FBtr0070762	Larval_Survival	4	-0.0002312	48	0.00054087
FBtr0079161	Sugar	C	0.00024539	43	0.00054149
FBtr0077987	Sugar	N	0.00025111	42	0.00054723
FBtr0080301	Larval_Survival	C	-0.0002368	48	0.00055375
FBtr0086336	Sugar	N	0.00025411	42	0.00055378
FBtr0077126	Larval_Survival	C	-0.0002374	48	0.00055536
FBtr0072676	Triglyceride	F	0.00025598	42	0.00055786
FBtr0079565	Development_Time	N	0.00024441	46	0.00055897
FBtr0072825	Sugar	4	0.00025103	44	0.00056075
FBtr0088673	Development_Time	C	0.00024135	48	0.00056452
FBtr0082600	Development_Time	F	-0.0002529	44	0.00056496
FBtr0087793	Sugar	N	0.0002596	42	0.00056576
FBtr0070371	Triglyceride	N	0.00025896	43	0.00057147
FBtr0100589	Larval_Survival	4	-0.0002444	48	0.0005716
FBtr0077546	Triglyceride	4	0.00026051	43	0.00057488
FBtr0087998	Larval_Survival	N	0.00025253	46	0.00057755
FBtr0089377	Development_Time	C	0.00024708	48	0.00057792
FBtr0081933	Larval_Survival	N	-0.0002547	46	0.00058244
FBtr0078837	Triglyceride	4	-0.0002641	43	0.00058276
FBtr0073642	Pupal_Survival	4	-0.0002492	48	0.00058293
FBtr0083061	Pupal_Survival	F	0.00025938	45	0.00058635
FBtr0078988	Triglyceride	F	0.00026971	42	0.0005878
FBtr0091756	Triglyceride	4	0.00026654	43	0.0005882
FBtr0072908	Sugar	F	0.00027792	40	0.00059016
FBtr0087609	Pupal_Survival	N	-0.0002592	46	0.00059292
FBtr0087307	Pupal_Survival	N	-0.0002604	46	0.00059563
FBtr0074258	Development_Time	N	0.00026128	46	0.00059756
FBtr0074233	Sugar	F	-0.0002818	40	0.00059834
FBtr0074752	Sugar	F	-0.0002822	40	0.00059926
FBtr0078661	Triglyceride	F	0.00027506	42	0.00059947
FBtr0083798	Weight	C	0.00025689	48	0.00060089
FBtr0086071	Sugar	N	0.00027616	42	0.00060186
FBtr0071360	Larval_Survival	C	0.00025751	48	0.00060233
FBtr0085919	Weight	C	-0.0002577	48	0.0006029
FBtr0081368	Triglyceride	N	0.00027357	43	0.00060373
FBtr0080576	Larval_Survival	C	-0.0002595	48	0.00060695
FBtr0080038	Pupal_Survival	F	0.00026872	45	0.00060748
FBtr0077616	Weight	C	0.00025987	48	0.00060786
FBtr0084987	Weight	C	0.00026043	48	0.00060917
FBtr0085422	Pupal_Survival	N	-0.0002689	46	0.000615
FBtr0083086	Development_Time	C	0.00026344	48	0.00061623
FBtr0082824	Triglyceride	F	0.00028485	42	0.00062083
FBtr0073440	Triglyceride	N	0.00028168	43	0.00062164
FBtr0077718	Pupal_Survival	N	0.00027203	46	0.00062217
FBtr0085681	Weight	N	-0.0002722	46	0.00062264
FBtr0088382	Development_Time	N	-0.0002726	46	0.0006235
FBtr0089055	Development_Time	F	0.00028126	44	0.00062833
FBtr0074996	Pupal_Survival	N	-0.000278	46	0.00063581
FBtr0078744	Development_Time	F	0.00028469	44	0.000636
FBtr0074697	Larval_Survival	4	0.00027323	48	0.00063913
FBtr0071625	Pupal_Survival	4	-0.0002738	48	0.00064047
FBtr0084424	Development_Time	N	0.00028011	46	0.00064067
FBtr0083003	Weight	4	0.00027422	48	0.00064146
FBtr0078824	Weight	N	-0.0002833	46	0.00064807
FBtr0070589	Weight	4	-0.0002786	48	0.0006517
FBtr0089731	Triglyceride	N	0.00029534	43	0.00065181
FBtr0087891	Weight	N	-0.0002852	46	0.00065225
FBtr0071548	Development_Time	F	-0.0002939	44	0.00065667
FBtr0076838	Weight	C	0.00028167	48	0.0006589
FBtr0082287	Development_Time	C	-0.000282	48	0.00065976
FBtr0070298	Development_Time	N	-0.0002886	46	0.00066015
FBtr0088362	Sugar	C	-0.0002992	43	0.00066025
FBtr0074927	Sugar	4	-0.0002977	44	0.00066515
FBtr0085681	Sugar	N	-0.0003071	42	0.00066941
FBtr0084237	Sugar	F	-0.0003159	40	0.00067082
FBtr0087145	Pupal_Survival	F	-0.0002968	45	0.00067091
FBtr0070805	Triglyceride	4	0.0003041	43	0.00067114
FBtr0076412	Sugar	4	0.00030082	44	0.00067206
FBtr0085465	Sugar	N	-0.0003084	42	0.00067221
FBtr0072733	Development_Time	F	0.00030118	44	0.00067285
FBtr0071072	Triglyceride	N	0.00030926	43	0.00068255
FBtr0077320	Weight	C	-0.0002928	48	0.00068495
FBtr0083107	Pupal_Survival	C	-0.0002938	48	0.00068732
FBtr0079807	Triglyceride	4	0.00031163	43	0.00068779
FBtr0078480	Pupal_Survival	C	0.00029402	48	0.0006878
FBtr0074441	Sugar	4	0.00030794	44	0.00068798
FBtr0072990	Larval_Survival	C	-0.0002942	48	0.00068816
FBtr0085725	Larval_Survival	F	-0.0003045	45	0.00068851
FBtr0075003	Triglyceride	F	-0.0003166	42	0.0006901
FBtr0077237	Development_Time	F	0.0003089	44	0.00069012
FBtr0071703	Triglyceride	4	-0.000313	43	0.00069077
FBtr0074505	Pupal_Survival	N	-0.0003031	46	0.00069337
FBtr0080894	Pupal_Survival	4	0.00029651	48	0.00069362
FBtr0083007	Weight	C	0.00029685	48	0.00069443
FBtr0077293	Larval_Survival	4	0.00029693	48	0.00069463
FBtr0090007	Larval_Survival	C	0.00029989	48	0.00070154
FBtr0081096	Development_Time	F	0.00031493	44	0.0007036
FBtr0085873	Pupal_Survival	4	-0.0003008	48	0.00070364
FBtr0074793	Weight	C	0.00030162	48	0.0007056
FBtr0071520	Triglyceride	C	-0.0003165	44	0.0007072
FBtr0088334	Larval_Survival	4	-0.0003024	48	0.00070739
FBtr0100485	Development_Time	N	0.00030995	46	0.00070896
FBtr0075067	Development_Time	F	0.00031855	44	0.00071171
FBtr0078245	Development_Time	C	0.00030511	48	0.00071377
FBtr0074914	Triglyceride	4	-0.000326	43	0.00071949
FBtr0070301	Larval_Survival	4	-0.000308	48	0.00072063
FBtr0074905	Triglyceride	4	-0.0003272	43	0.00072212
FBtr0075278	Triglyceride	4	0.0003277	43	0.00072327
FBtr0078216	Larval_Survival	F	-0.0003205	45	0.00072469
FBtr0073185	Development_Time	F	0.00032466	44	0.00072536
FBtr0084282	Larval_Survival	4	-0.0003105	48	0.00072647
FBtr0080923	Sugar	4	-0.0003265	44	0.00072949
FBtr0070507	Pupal_Survival	4	-0.0003135	48	0.0007333
FBtr0072448	Larval_Survival	F	0.00032438	45	0.00073342
FBtr0070766	Weight	F	0.00032502	45	0.00073488
FBtr0075099	Sugar	4	0.0003294	44	0.00073597
FBtr0074058	Larval_Survival	F	-0.000326	45	0.000737
FBtr0088684	Sugar	C	-0.0003348	43	0.00073891
FBtr0070881	Triglyceride	N	-0.0003352	43	0.00073987
FBtr0083639	Pupal_Survival	N	-0.000324	46	0.00074112
FBtr0072602	Development_Time	C	-0.0003177	48	0.00074327
FBtr0083480	Sugar	N	0.00034125	42	0.00074385
FBtr0070798	Pupal_Survival	4	-0.0003184	48	0.00074487
FBtr0085412	Sugar	F	-0.0003529	40	0.00074945
FBtr0089482	Sugar	C	-0.0003397	43	0.00074971
FBtr0070893	Development_Time	F	0.00033646	44	0.00075175
FBtr0076870	Sugar	C	-0.0003429	43	0.00075679
FBtr0087150	Triglyceride	4	-0.0003444	43	0.00076018
FBtr0080459	Development_Time	C	0.00032526	48	0.00076094
FBtr0084828	Triglyceride	4	-0.0003456	43	0.00076273
FBtr0084350	Pupal_Survival	F	0.00033757	45	0.00076328
FBtr0087392	Weight	4	0.00032722	48	0.00076554
FBtr0076615	Weight	C	0.0003276	48	0.00076643
FBtr0087734	Sugar	4	-0.0003432	44	0.00076675
FBtr0088437	Sugar	N	0.00035252	42	0.00076844
FBtr0080851	Larval_Survival	F	-0.0003404	45	0.00076966
FBtr0070944	Triglyceride	N	0.00035133	43	0.00077548
FBtr0084627	Development_Time	C	-0.0003317	48	0.00077614
FBtr0074005	Sugar	4	-0.0003481	44	0.00077787
FBtr0080294	Sugar	4	0.0003484	44	0.00077845
FBtr0084525	Development_Time	C	0.00033301	48	0.00077909
FBtr0085249	Pupal_Survival	N	-0.0003408	46	0.00077964
FBtr0073516	Weight	F	-0.0003449	45	0.0007799
FBtr0086985	Weight	N	0.0003421	46	0.00078257
FBtr0082050	Weight	C	-0.0003354	48	0.00078458
FBtr0075347	Sugar	C	0.00035562	43	0.00078496
FBtr0083238	Weight	4	-0.0003369	48	0.00078818
FBtr0086194	Weight	F	-0.0003497	45	0.00079063
FBtr0071428	Triglyceride	N	-0.0003582	43	0.00079064
FBtr0086714	Sugar	F	-0.000373	40	0.00079229
FBtr0082058	Larval_Survival	F	-0.0003505	45	0.00079263
FBtr0087433	Pupal_Survival	4	-0.0003394	48	0.00079409
FBtr0079864	Triglyceride	F	-0.0003644	42	0.0007944
FBtr0073291	Triglyceride	F	0.00036518	42	0.00079605
FBtr0072464	Development_Time	4	-0.0003411	48	0.000798
FBtr0089562	Larval_Survival	4	-0.0003418	48	0.00079973
FBtr0075589	Sugar	F	0.00037987	40	0.00080686
FBtr0078882	Triglyceride	N	-0.0003657	43	0.00080721
FBtr0086684	Pupal_Survival	F	-0.0003572	45	0.00080779
FBtr0082845	Triglyceride	N	0.000367	43	0.00081009
FBtr0077598	Pupal_Survival	N	-0.0003545	46	0.00081101
FBtr0072824	Larval_Survival	F	0.00036167	45	0.00081781
FBtr0073082	Sugar	C	-0.0003709	43	0.00081868
FBtr0076897	Larval_Survival	N	0.00035788	46	0.00081872
FBtr0088913	Weight	N	0.00035839	46	0.00081989
FBtr0081701	Pupal_Survival	F	-0.0003635	45	0.00082207
FBtr0074863	Triglyceride	C	-0.0003681	44	0.00082248
FBtr0080112	Triglyceride	C	-0.0003701	44	0.00082696
FBtr0077163	Pupal_Survival	4	0.00035372	48	0.0008276
FBtr0078539	Triglyceride	C	0.00037102	44	0.00082905
FBtr0088676	Pupal_Survival	N	-0.0003626	46	0.00082959
FBtr0080483	Sugar	4	-0.0003732	44	0.00083382
FBtr0084020	Pupal_Survival	4	-0.0003582	48	0.00083806
FBtr0085355	Development_Time	C	0.00035832	48	0.00083837
FBtr0089604	Triglyceride	C	-0.0003761	44	0.00084032
FBtr0084839	Weight	F	0.00037256	45	0.00084246
FBtr0089554	Weight	4	-0.0003603	48	0.00084296
FBtr0074288	Development_Time	N	-0.0003701	46	0.0008466
FBtr0083202	Development_Time	4	-0.0003629	48	0.00084918
FBtr0089028	Weight	C	0.00036449	48	0.00085281
FBtr0085121	Triglyceride	N	-0.0003868	43	0.00085376
FBtr0077510	Triglyceride	C	-0.0003821	44	0.00085378
FBtr0079530	Larval_Survival	C	0.0003653	48	0.00085471
FBtr0082295	Larval_Survival	4	-0.0003655	48	0.00085524
FBtr0086058	Larval_Survival	C	0.00036633	48	0.00085712
FBtr0071400	Triglyceride	C	0.00038374	44	0.00085749
FBtr0077820	Weight	C	-0.0003668	48	0.00085817
FBtr0070197	Weight	N	0.00037581	46	0.00085976
FBtr0081679	Larval_Survival	C	0.00036879	48	0.00086289
FBtr0070308	Triglyceride	C	-0.0003886	44	0.00086842
FBtr0087716	Development_Time	C	0.0003744	48	0.00087603
FBtr0077656	Larval_Survival	C	-0.0003746	48	0.00087658
FBtr0080936	Development_Time	C	0.00037539	48	0.00087835
FBtr0072926	Pupal_Survival	C	-0.0003755	48	0.00087868
FBtr0076987	Weight	F	-0.00039	45	0.000882
FBtr0080544	Sugar	F	0.00041573	40	0.0008831
FBtr0088310	Triglyceride	N	0.00040217	43	0.00088781
FBtr0079794	Weight	N	-0.0003884	46	0.00088859
FBtr0100669	Weight	N	-0.0003892	46	0.00089037
FBtr0082443	Development_Time	C	-0.0003808	48	0.00089111
FBtr0082884	Pupal_Survival	F	0.00039518	45	0.00089366
FBtr0073203	Development_Time	N	0.0003916	46	0.00089593
FBtr0080293	Larval_Survival	4	0.000385	48	0.00090084
FBtr0073717	Pupal_Survival	4	0.00038519	48	0.0009013
FBtr0082975	Sugar	F	0.00042532	40	0.00090349
FBtr0076681	Pupal_Survival	4	-0.0003866	48	0.00090472
FBtr0081786	Weight	N	-0.0003955	46	0.00090497
FBtr0087200	Weight	4	-0.0003873	48	0.00090623
FBtr0085586	Larval_Survival	F	0.00040235	45	0.0009099
FBtr0075003	Pupal_Survival	C	0.00038895	48	0.00091009
FBtr0076257	Weight	C	0.0003904	48	0.00091349
FBtr0072937	Development_Time	4	-0.0003908	48	0.00091432
FBtr0071880	Triglyceride	4	-0.0004146	43	0.00091536
FBtr0071089	Pupal_Survival	4	0.0003915	48	0.00091608
FBtr0079691	Triglyceride	4	0.00041536	43	0.00091696
FBtr0089688	Pupal_Survival	F	-0.0004062	45	0.00091852
FBtr0083837	Pupal_Survival	4	-0.0003926	48	0.00091874
FBtr0087579	Sugar	C	0.00041638	43	0.00091922
FBtr0078860	Development_Time	C	0.00039416	48	0.00092231
FBtr0070395	Weight	F	0.00040819	45	0.00092312
FBtr0072347	Triglyceride	F	0.00042528	42	0.0009272
FBtr0082545	Sugar	N	-0.0004253	42	0.00092725
FBtr0082072	Pupal_Survival	C	0.00039634	48	0.00092742
FBtr0082083	Sugar	C	-0.0004203	43	0.00092792
FBtr0085723	Weight	4	0.00039685	48	0.00092861
FBtr0075223	Triglyceride	N	0.00042135	43	0.00093021
FBtr0087103	Pupal_Survival	N	0.00040703	46	0.00093126
FBtr0082131	Triglyceride	C	0.00041788	44	0.00093385
FBtr0085252	Sugar	N	-0.0004321	42	0.0009422
FBtr0074646	Triglyceride	N	-0.0004269	43	0.00094252
FBtr0078053	Weight	F	-0.0004173	45	0.00094367
FBtr0072319	Triglyceride	C	-0.0004258	44	0.00095163
FBtr0071320	Sugar	N	-0.0004365	42	0.00095168
FBtr0081314	Pupal_Survival	N	0.00041793	46	0.00095622
FBtr0084895	Triglyceride	F	-0.0004391	42	0.00095728
FBtr0070585	Pupal_Survival	N	0.00041932	46	0.00095941
FBtr0085418	Triglyceride	4	0.00043509	43	0.00096057
FBtr0079851	Development_Time	C	-0.0004106	48	0.00096081
FBtr0087053	Larval_Survival	C	0.00041064	48	0.00096091
FBtr0079026	Development_Time	N	-0.0004205	46	0.00096208
FBtr0076926	Pupal_Survival	N	0.00042221	46	0.00096604
FBtr0089741	Larval_Survival	F	0.00042849	45	0.00096908
FBtr0084890	Larval_Survival	4	0.00041537	48	0.00097199
FBtr0071855	Pupal_Survival	4	-0.0004165	48	0.00097458
FBtr0075992	Development_Time	N	0.00042636	46	0.00097555
FBtr0081930	Triglyceride	N	-0.0004425	43	0.00097695
FBtr0073374	Development_Time	C	0.00041957	48	0.00098184
FBtr0084217	Sugar	F	0.00046237	40	0.00098229
FBtr0074211	Sugar	N	0.00045109	42	0.00098355
FBtr0080959	Triglyceride	F	0.00045181	42	0.00098512
FBtr0085946	Sugar	N	0.00045399	42	0.00098988
FBtr0076861	Pupal_Survival	F	-0.000439	45	0.00099287
FBtr0089969	Weight	N	0.00043473	46	0.00099471
FBtr0085104	Triglyceride	F	-0.0004563	42	0.0009949
FBtr0076254	Triglyceride	C	-0.0004481	44	0.0010014
FBtr0071106	Pupal_Survival	4	0.00042795	48	0.00100146
FBtr0086039	Development_Time	F	0.0004484	44	0.00100214
FBtr0075590	Triglyceride	F	-0.0004626	42	0.00100857
FBtr0080408	Pupal_Survival	4	-0.0004315	48	0.00100972
FBtr0078462	Triglyceride	4	-0.0004578	43	0.00101072
FBtr0088974	Development_Time	C	-0.000432	48	0.00101104
FBtr0085702	Weight	N	-0.0004423	46	0.001012
FBtr0073782	Weight	C	0.00043261	48	0.00101238
FBtr0100402	Pupal_Survival	F	0.00044796	45	0.00101317
FBtr0081204	Triglyceride	F	-0.0004649	42	0.00101363
FBtr0100084	Weight	N	-0.000445	46	0.00101825
FBtr0073095	Sugar	F	0.00048023	40	0.00102028
FBtr0078230	Triglyceride	F	0.00046801	42	0.00102048
FBtr0071312	Weight	C	-0.0004368	48	0.00102231
FBtr0078508	Larval_Survival	C	-0.0004371	48	0.00102291
FBtr0075308	Larval_Survival	F	-0.0004534	45	0.00102539
FBtr0072391	Pupal_Survival	N	-0.0004494	46	0.00102833
FBtr0081767	Pupal_Survival	F	0.00045564	45	0.00103054
FBtr0074740	Weight	N	-0.0004506	46	0.00103106
FBtr0074526	Larval_Survival	4	0.00044137	48	0.0010329
FBtr0073015	Weight	N	0.00045254	46	0.00103553
FBtr0077277	Triglyceride	F	0.00047556	42	0.00103697
FBtr0087434	Development_Time	F	0.00046523	44	0.00103979
FBtr0079049	Weight	C	-0.0004455	48	0.00104254
FBtr0071867	Weight	F	0.0004613	45	0.00104338
FBtr0085189	Triglyceride	4	-0.0004734	43	0.00104518
FBtr0078143	Development_Time	4	0.0004477	48	0.00104773
FBtr0100248	Development_Time	F	-0.0004688	44	0.00104779
FBtr0085683	Development_Time	4	0.00044825	48	0.00104902
FBtr0083910	Weight	N	0.00045914	46	0.00105064
FBtr0072085	Development_Time	F	-0.0004701	44	0.00105071
FBtr0085625	Development_Time	4	-0.0004498	48	0.0010526
FBtr0081178	Sugar	4	-0.0004723	44	0.00105562
FBtr0074472	Development_Time	C	0.00045115	48	0.00105582
FBtr0087058	Sugar	F	0.00049726	40	0.0010565
FBtr0084289	Weight	F	-0.0004673	45	0.0010569
FBtr0084563	Sugar	N	0.00048488	42	0.00105732
FBtr0077942	Larval_Survival	F	0.00046891	45	0.00106061
FBtr0085279	Development_Time	F	0.00047477	44	0.00106116
FBtr0084246	Triglyceride	F	-0.0004871	42	0.00106222
FBtr0082157	Weight	N	-0.0004642	46	0.0010623
FBtr0078506	Pupal_Survival	N	0.00046458	46	0.00106311
FBtr0074929	Sugar	N	-0.0004886	42	0.00106537
FBtr0074623	Triglyceride	4	0.00048432	43	0.00106939
FBtr0089146	Sugar	C	-0.0004853	43	0.00107154
FBtr0089187	Larval_Survival	F	0.00047412	45	0.00107239
FBtr0071731	Pupal_Survival	4	0.00045929	48	0.00107489
FBtr0088738	Weight	C	0.00045977	48	0.00107603
FBtr0100389	Sugar	N	-0.000494	42	0.00107732
FBtr0073725	Weight	4	0.00046142	48	0.00107989
FBtr0085048	Triglyceride	4	0.00049131	43	0.00108484
FBtr0084491	Pupal_Survival	4	0.00046469	48	0.00108755
FBtr0083805	Triglyceride	N	0.00049385	43	0.00109046
FBtr0077409	Pupal_Survival	F	-0.0004824	45	0.00109114
FBtr0081596	Development_Time	F	0.0004882	44	0.00109122
FBtr0083631	Triglyceride	C	0.00048864	44	0.00109219
FBtr0077431	Pupal_Survival	N	0.00047904	46	0.00109624
FBtr0089445	Triglyceride	F	0.00050387	42	0.00109878
FBtr0079808	Pupal_Survival	C	-0.0004704	48	0.00110101
FBtr0089737	Pupal_Survival	C	-0.0004706	48	0.00110145
FBtr0081287	Weight	4	0.00047093	48	0.00110218
FBtr0083804	Weight	N	0.00048255	46	0.00110427
FBtr0081734	Weight	C	-0.000472	48	0.00110463
FBtr0077924	Triglyceride	N	-0.0005028	43	0.00111034
FBtr0080816	Triglyceride	F	-0.0005095	42	0.00111117
FBtr0077964	Sugar	N	0.00051003	42	0.00111222
FBtr0078550	Weight	N	-0.0004874	46	0.00111543
FBtr0088673	Sugar	F	0.00052563	40	0.00111685
FBtr0073792	Development_Time	C	-0.0004778	48	0.00111831
FBtr0076746	Weight	4	-0.000479	48	0.00112103
FBtr0077583	Pupal_Survival	4	-0.0004796	48	0.00112238
FBtr0080364	Pupal_Survival	N	-0.0004921	46	0.00112605
FBtr0081247	Larval_Survival	F	0.00049827	45	0.00112711
FBtr0074787	Sugar	N	0.00051815	42	0.00112994
FBtr0071252	Sugar	N	0.00051895	42	0.0011317
FBtr0080527	Pupal_Survival	4	-0.000484	48	0.00113275
FBtr0082083	Development_Time	C	0.00048618	48	0.00113792
FBtr0077545	Larval_Survival	4	-0.0004862	48	0.00113805
FBtr0089881	Development_Time	N	-0.0004986	46	0.00114103
FBtr0082624	Larval_Survival	F	0.00050586	45	0.00114428
FBtr0075634	Weight	N	0.00050008	46	0.00114444
FBtr0078965	Development_Time	N	-0.0005004	46	0.0011452
FBtr0089674	Triglyceride	F	-0.0005265	42	0.00114829
FBtr0081941	Pupal_Survival	4	-0.0004936	48	0.00115524
FBtr0081157	Weight	N	0.00050502	46	0.00115575
FBtr0079733	Triglyceride	N	-0.0005239	43	0.00115683
FBtr0080994	Weight	C	0.00049545	48	0.00115964
FBtr0082599	Sugar	C	0.00052547	43	0.00116036
FBtr0079147	Triglyceride	F	-0.0005323	42	0.0011609
FBtr0071097	Triglyceride	F	-0.0005328	42	0.00116185
FBtr0070860	Larval_Survival	C	-0.0004971	48	0.00116344
FBtr0074966	Pupal_Survival	4	-0.0004982	48	0.00116611
FBtr0079138	Larval_Survival	N	0.00050978	46	0.00116667
FBtr0079069	Sugar	C	0.00052916	43	0.00116853
FBtr0086838	Weight	4	0.00049945	48	0.001169
FBtr0074971	Weight	N	-0.0005109	46	0.00116927
FBtr0074739	Pupal_Survival	F	-0.000517	45	0.00116955
FBtr0073088	Pupal_Survival	N	0.00051121	46	0.00116995
FBtr0072359	Larval_Survival	F	-0.0005177	45	0.00117107
FBtr0078728	Sugar	C	-0.0005312	43	0.00117293
FBtr0085861	Triglyceride	F	-0.0005383	42	0.00117397
FBtr0083258	Sugar	N	0.00053899	42	0.00117546
FBtr0072727	Pupal_Survival	N	0.00051509	46	0.00117884
FBtr0087256	Larval_Survival	4	0.0005053	48	0.00118272
FBtr0084868	Sugar	N	-0.0005456	42	0.00118981
FBtr0075787	Sugar	F	-0.0005602	40	0.00119043
FBtr0080235	Pupal_Survival	4	-0.0005087	48	0.0011906
FBtr0072595	Sugar	F	-0.0005605	40	0.001191
FBtr0083410	Weight	N	0.00052191	46	0.00119448
FBtr0088593	Pupal_Survival	4	0.00051114	48	0.00119641
FBtr0091644	Development_Time	F	0.00053531	44	0.00119664
FBtr0077787	Larval_Survival	4	-0.0005123	48	0.0011991
FBtr0085961	Weight	4	0.00051245	48	0.00119948
FBtr0078893	Sugar	N	0.00055041	42	0.0012004
FBtr0083911	Pupal_Survival	F	0.00053116	45	0.0012016
FBtr0073894	Development_Time	F	0.00053762	44	0.00120181
FBtr0088898	Pupal_Survival	C	0.00051544	48	0.00120649
FBtr0075230	Pupal_Survival	4	-0.0005175	48	0.00121134
FBtr0082511	Weight	N	0.00052931	46	0.00121142
FBtr0086079	Weight	C	0.00051778	48	0.00121197
FBtr0087744	Development_Time	C	-0.0005186	48	0.00121385
FBtr0079119	Pupal_Survival	F	-0.0005366	45	0.00121388
FBtr0075519	Weight	F	0.00053751	45	0.00121599
FBtr0074290	Development_Time	C	0.0005195	48	0.001216
FBtr0073275	Pupal_Survival	F	0.00053951	45	0.00122051
FBtr0087853	Triglyceride	F	0.00055984	42	0.001221
FBtr0078151	Triglyceride	F	0.00056002	42	0.00122139
FBtr0084873	Triglyceride	N	-0.0005536	43	0.00122252
FBtr0073471	Triglyceride	F	-0.0005609	42	0.00122337
FBtr0080157	Larval_Survival	N	-0.0005366	46	0.00122803
FBtr0085680	Pupal_Survival	N	0.00053843	46	0.00123234
FBtr0079799	Larval_Survival	N	-0.0005387	46	0.00123294
FBtr0070899	Pupal_Survival	N	0.00053949	46	0.00123476
FBtr0082756	Development_Time	C	0.00052875	48	0.0012377
FBtr0080469	Pupal_Survival	F	0.00054797	45	0.00123969
FBtr0085512	Pupal_Survival	4	0.00052984	48	0.00124025
FBtr0087520	Weight	N	-0.0005436	46	0.00124408
FBtr0086714	Weight	C	-0.0005316	48	0.00124435
FBtr0083927	Larval_Survival	F	-0.0005501	45	0.00124448
FBtr0075802	Development_Time	C	-0.0005327	48	0.00124694
FBtr0082451	Pupal_Survival	F	-0.000552	45	0.00124882
FBtr0072464	Sugar	4	-0.0005598	44	0.00125145
FBtr0077674	Triglyceride	N	0.00056688	43	0.00125195
FBtr0072188	Larval_Survival	4	-0.0005349	48	0.001252
FBtr0085795	Sugar	C	-0.0005688	43	0.0012561
FBtr0073394	Sugar	4	0.00056262	44	0.00125778
FBtr0086045	Larval_Survival	F	-0.0005577	45	0.00126175
FBtr0081306	Pupal_Survival	N	0.00055144	46	0.00126215
FBtr0082986	Sugar	N	-0.0005788	42	0.0012624
FBtr0071868	Weight	C	0.00053987	48	0.00126375
FBtr0074053	Pupal_Survival	F	-0.0005592	45	0.00126505
FBtr0081181	Larval_Survival	F	0.00055984	45	0.00126656
FBtr0077057	Larval_Survival	F	0.0005608	45	0.00126875
FBtr0082851	Sugar	C	-0.0005749	43	0.00126966
FBtr0086264	Triglyceride	C	0.000568	44	0.00126982
FBtr0100596	Sugar	C	0.00057537	43	0.00127073
FBtr0089384	Triglyceride	N	-0.0005762	43	0.00127247
FBtr0070705	Triglyceride	F	0.00058362	42	0.00127293
FBtr0084546	Pupal_Survival	C	-0.0005442	48	0.00127393
FBtr0081072	Weight	N	-0.000557	46	0.00127485
FBtr0070827	Triglyceride	F	0.00058537	42	0.00127676
FBtr0072364	Development_Time	C	0.00054627	48	0.00127875
FBtr0073847	Development_Time	F	-0.0005734	44	0.00128188
FBtr0073208	Weight	F	0.00056795	45	0.00128494
FBtr0072758	Weight	N	-0.0005628	46	0.00128817
FBtr0074499	Weight	4	-0.0005509	48	0.00128969
FBtr0081162	Pupal_Survival	F	0.00057167	45	0.00129338
FBtr0088679	Sugar	N	-0.0005938	42	0.00129527
FBtr0082781	Weight	C	-0.0005538	48	0.00129642
FBtr0071567	Sugar	N	-0.0005947	42	0.00129716
FBtr0076619	Triglyceride	4	0.00058779	43	0.00129819
FBtr0100495	Pupal_Survival	4	-0.0005567	48	0.00130327
FBtr0085264	Weight	4	-0.0005568	48	0.00130337
FBtr0100330	Pupal_Survival	4	0.00055753	48	0.00130517
FBtr0091678	Triglyceride	F	-0.0005984	42	0.00130532
FBtr0084493	Sugar	F	0.00061534	40	0.00130775
FBtr0087268	Larval_Survival	F	-0.000581	45	0.00131451
FBtr0076241	Larval_Survival	4	0.00056197	48	0.00131556
FBtr0089869	Weight	F	-0.0005816	45	0.00131586
FBtr0080288	Pupal_Survival	F	0.00058251	45	0.00131794
FBtr0073854	Larval_Survival	C	0.00056373	48	0.00131968
FBtr0083126	Pupal_Survival	N	0.00057715	46	0.00132109
FBtr0087826	Sugar	F	0.00062273	40	0.00132349
FBtr0088425	Sugar	C	0.00060027	43	0.0013258
FBtr0087209	Sugar	C	-0.0006007	43	0.0013267
FBtr0087351	Sugar	F	-0.0006247	40	0.00132776
FBtr0073317	Weight	C	0.00056777	48	0.00132917
FBtr0084758	Pupal_Survival	N	-0.0005818	46	0.00133168
FBtr0084378	Triglyceride	4	-0.0006041	43	0.00133433
FBtr0078071	Sugar	N	-0.0006124	42	0.0013357
FBtr0086576	Triglyceride	C	-0.000599	44	0.0013393
FBtr0073602	Sugar	N	0.00061463	42	0.00134068
FBtr0084493	Larval_Survival	4	-0.0005727	48	0.00134077
FBtr0080427	Sugar	C	-0.000607	43	0.00134079
FBtr0071746	Triglyceride	F	0.00061586	42	0.00134337
FBtr0079872	Weight	C	-0.0005742	48	0.00134413
FBtr0081219	Larval_Survival	C	-0.0005747	48	0.00134539
FBtr0085723	Sugar	C	0.0006094	43	0.001346
FBtr0071187	Triglyceride	4	-0.0006096	43	0.00134637
FBtr0077367	Development_Time	F	0.00060277	44	0.00134769
FBtr0080113	Development_Time	F	-0.000603	44	0.00134815
FBtr0082679	Sugar	F	0.00063639	40	0.00135256
FBtr0086072	Sugar	F	-0.0006365	40	0.00135282
FBtr0089956	Weight	F	-0.0005981	45	0.00135328
FBtr0078665	Triglyceride	4	-0.0006131	43	0.00135419
FBtr0086476	Triglyceride	F	-0.0006226	42	0.00135812
FBtr0077747	Sugar	N	0.00062267	42	0.00135823
FBtr0082367	Development_Time	C	0.00058046	48	0.00135891
FBtr0074179	Sugar	C	-0.0006163	43	0.00136128
FBtr0084803	Weight	N	0.00059501	46	0.00136203
FBtr0081780	Development_Time	4	-0.0005825	48	0.00136368
FBtr0070159	Sugar	N	-0.0006259	42	0.0013654
FBtr0072831	Weight	4	-0.0005834	48	0.00136572
FBtr0076589	Larval_Survival	4	0.00058418	48	0.00136764
FBtr0073960	Pupal_Survival	4	-0.0005845	48	0.00136832
FBtr0091477	Larval_Survival	F	-0.0006052	45	0.00136928
FBtr0083694	Triglyceride	4	-0.0006214	43	0.00137258
FBtr0075646	Pupal_Survival	N	0.00059971	46	0.00137281
FBtr0077490	Sugar	4	0.00061404	44	0.00137291
FBtr0077024	Sugar	4	0.00061437	44	0.00137365
FBtr0071679	Larval_Survival	F	0.00060724	45	0.00137397
FBtr0073005	Pupal_Survival	F	-0.0006077	45	0.00137497
FBtr0086149	Pupal_Survival	C	0.000588	48	0.00137661
FBtr0087896	Development_Time	F	-0.0006168	44	0.00137916
FBtr0075933	Triglyceride	F	0.00063302	42	0.00138085
FBtr0075004	Triglyceride	N	-0.0006272	43	0.00138536
FBtr0085715	Sugar	N	0.00063574	42	0.0013868
FBtr0081055	Weight	N	-0.0006069	46	0.00138919
FBtr0076945	Sugar	4	-0.0006218	44	0.00139035
FBtr0077915	Triglyceride	4	0.00063014	43	0.00139187
FBtr0079174	Weight	C	-0.0005961	48	0.00139548
FBtr0081205	Pupal_Survival	4	-0.0005965	48	0.00139647
FBtr0072703	Pupal_Survival	C	-0.0005968	48	0.00139726
FBtr0079467	Sugar	4	0.00062588	44	0.00139944
FBtr0079163	Sugar	C	-0.0006338	43	0.00139988
FBtr0073353	Sugar	C	0.0006355	43	0.00140373
FBtr0086861	Triglyceride	C	0.00062913	44	0.00140671
FBtr0089555	Triglyceride	F	0.00064593	42	0.00140907
FBtr0088172	Larval_Survival	4	0.00060476	48	0.00141591
FBtr0100135	Larval_Survival	C	0.00060607	48	0.00141898
FBtr0081711	Development_Time	C	0.00060624	48	0.00141937
FBtr0073563	Triglyceride	F	-0.0006514	42	0.00142092
FBtr0086180	Development_Time	F	0.00063638	44	0.00142296
FBtr0079159	Larval_Survival	F	-0.0006299	45	0.0014253
FBtr0071671	Pupal_Survival	C	0.00061169	48	0.00143215
FBtr0088238	Pupal_Survival	N	0.00062764	46	0.00143685
FBtr0077828	Triglyceride	4	0.00065071	43	0.00143739
FBtr0086199	Pupal_Survival	4	-0.0006156	48	0.00144138
FBtr0075508	Weight	F	-0.0006375	45	0.00144251
FBtr0072208	Sugar	C	0.00065305	43	0.00144257
FBtr0071380	Sugar	C	0.00065376	43	0.00144413
FBtr0085481	Pupal_Survival	F	-0.0006383	45	0.00144444
FBtr0100496	Weight	4	0.00061706	48	0.00144474
FBtr0073726	Larval_Survival	4	-0.0006174	48	0.00144564
FBtr0089494	Triglyceride	N	0.00065458	43	0.00144596
FBtr0082058	Development_Time	C	0.00062087	48	0.00145367
FBtr0074099	Development_Time	4	-0.0006226	48	0.00145781
FBtr0077558	Pupal_Survival	4	0.00062287	48	0.00145836
FBtr0075941	Weight	4	-0.0006231	48	0.00145889
FBtr0080127	Larval_Survival	4	-0.000624	48	0.00146098
FBtr0080924	Weight	C	-0.0006246	48	0.00146254
FBtr0078391	Sugar	C	0.00066251	43	0.00146349
FBtr0076461	Larval_Survival	F	-0.0006468	45	0.00146353
FBtr0085471	Weight	F	0.00064683	45	0.0014637
FBtr0084611	Larval_Survival	F	-0.0006475	45	0.00146524
FBtr0076331	Sugar	F	-0.0006895	40	0.00146567
FBtr0100038	Larval_Survival	N	-0.0006405	46	0.00146645
FBtr0070956	Weight	F	-0.0006483	45	0.00146699
FBtr0082105	Sugar	F	0.00069017	40	0.00146705
FBtr0083232	Pupal_Survival	4	-0.000627	48	0.00146805
FBtr0072210	Pupal_Survival	4	-0.0006271	48	0.00146818
FBtr0080129	Weight	F	0.00064902	45	0.00146868
FBtr0071829	Triglyceride	F	0.00067341	42	0.00146911
FBtr0071118	Pupal_Survival	F	-0.0006492	45	0.00146918
FBtr0089937	Larval_Survival	N	-0.0006422	46	0.00147022
FBtr0078220	Sugar	F	0.00069302	40	0.00147312
FBtr0078865	Triglyceride	4	0.00066901	43	0.00147788
FBtr0079414	Sugar	C	0.00067066	43	0.00148153
FBtr0075769	Triglyceride	N	-0.0006708	43	0.0014818
FBtr0079601	Larval_Survival	C	-0.0006329	48	0.00148196
FBtr0082223	Triglyceride	4	-0.0006718	43	0.00148399
FBtr0076343	Sugar	4	-0.0006637	44	0.00148407
FBtr0075754	Pupal_Survival	4	0.00063482	48	0.0014864
FBtr0076225	Weight	F	0.00065696	45	0.00148667
FBtr0070347	Sugar	F	-0.0006997	40	0.00148733
FBtr0072271	Weight	C	-0.0006355	48	0.00148795
FBtr0070983	Weight	N	-0.0006517	46	0.00149201
FBtr0088629	Sugar	N	0.00068423	42	0.00149274
FBtr0077840	Sugar	4	-0.0006684	44	0.00149473
FBtr0085112	Sugar	4	-0.0006697	44	0.00149763
FBtr0081474	Development_Time	N	-0.0006549	46	0.00149946
FBtr0083992	Triglyceride	N	-0.0006794	43	0.00150082
FBtr0075605	Weight	N	0.00065616	46	0.00150225
FBtr0078125	Triglyceride	N	0.00068068	43	0.00150369
FBtr0071353	Development_Time	F	-0.0006742	44	0.00150769
FBtr0073925	Development_Time	N	0.00065874	46	0.00150817
FBtr0082280	Weight	F	0.000667	45	0.00150943
FBtr0070097	Triglyceride	N	-0.0006836	43	0.00151026
FBtr0071505	Larval_Survival	F	-0.0006682	45	0.0015122
FBtr0078805	Larval_Survival	F	0.00066937	45	0.00151481
FBtr0082974	Larval_Survival	4	0.00064756	48	0.00151629
FBtr0084475	Triglyceride	F	-0.0006954	42	0.00151719
FBtr0075785	Larval_Survival	N	-0.000663	46	0.00151783
FBtr0070760	Pupal_Survival	4	-0.0006504	48	0.00152301
FBtr0085552	Sugar	F	0.00071705	40	0.00152429
FBtr0076985	Triglyceride	N	0.00069029	43	0.00152497
FBtr0087315	Development_Time	F	0.00068307	44	0.00152754
FBtr0079565	Sugar	C	-0.0006936	43	0.00153227
FBtr0076465	Weight	4	-0.0006559	48	0.00153595
FBtr0087123	Development_Time	F	0.00068694	44	0.0015362
FBtr0079384	Weight	N	-0.0006743	46	0.00154377
FBtr0082235	Triglyceride	N	-0.0006998	43	0.00154591
FBtr0077670	Larval_Survival	4	0.00066295	48	0.00155238
FBtr0084762	Weight	C	-0.0006632	48	0.00155306
FBtr0083678	Weight	N	0.00067842	46	0.00155331
FBtr0084324	Pupal_Survival	C	-0.0006652	48	0.00155764
FBtr0085721	Weight	F	-0.0006883	45	0.00155767
FBtr0081550	Development_Time	F	-0.0006967	44	0.00155804
FBtr0072707	Sugar	4	-0.0006972	44	0.00155928
FBtr0078511	Triglyceride	C	-0.0006975	44	0.00155982
FBtr0076100	Pupal_Survival	N	0.0006816	46	0.0015606
FBtr0088741	Weight	C	-0.0006665	48	0.0015607
FBtr0078420	Pupal_Survival	N	-0.0006819	46	0.00156126
FBtr0078376	Triglyceride	4	0.00070763	43	0.00156334
FBtr0080731	Development_Time	F	-0.0006991	44	0.00156339
FBtr0076095	Pupal_Survival	4	-0.0006686	48	0.00156556
FBtr0080105	Larval_Survival	4	0.00067022	48	0.00156944
FBtr0080453	Development_Time	F	0.00070259	44	0.00157126
FBtr0076938	Triglyceride	C	0.00070511	44	0.00157691
FBtr0073999	Pupal_Survival	F	0.00069697	45	0.00157737
FBtr0080437	Sugar	N	-0.0007234	42	0.00157826
FBtr0087377	Sugar	F	-0.0007442	40	0.00158217
FBtr0072897	Sugar	4	0.00071128	44	0.00159073
FBtr0075547	Larval_Survival	N	-0.0006948	46	0.00159078
FBtr0074522	Weight	N	0.00069493	46	0.00159118
FBtr0072720	Larval_Survival	F	0.0007034	45	0.00159194
FBtr0080292	Weight	F	-0.0007053	45	0.00159625
FBtr0081490	Development_Time	C	-0.0006823	48	0.00159766
FBtr0100334	Pupal_Survival	F	0.00070706	45	0.00160025
FBtr0077125	Weight	C	-0.0006835	48	0.00160058
FBtr0073206	Triglyceride	N	-0.0007256	43	0.00160315
FBtr0074631	Triglyceride	F	0.00073745	42	0.00160907
FBtr0088975	Sugar	4	-0.0007196	44	0.00160944
FBtr0091470	Weight	N	-0.0007034	46	0.00161065
FBtr0071625	Sugar	4	-0.0007222	44	0.00161515
FBtr0079663	Triglyceride	4	0.00073105	43	0.00161517
FBtr0100250	Triglyceride	N	0.00073189	43	0.00161705
FBtr0080388	Pupal_Survival	C	0.00069071	48	0.0016175
FBtr0071812	Sugar	N	0.00074205	42	0.00161912
FBtr0086171	Sugar	F	0.00076402	40	0.00162433
FBtr0076559	Sugar	N	-0.0007451	42	0.00162575
FBtr0071988	Development_Time	C	0.00069424	48	0.00162579
FBtr0085437	Weight	N	-0.0007105	46	0.00162692
FBtr0090001	Pupal_Survival	4	0.00069556	48	0.0016289
FBtr0075954	Sugar	C	-0.0007374	43	0.00162924
FBtr0100336	Sugar	4	0.00072933	44	0.00163119
FBtr0089961	Weight	4	-0.0006973	48	0.00163288
FBtr0077594	Larval_Survival	C	-0.0006979	48	0.00163444
FBtr0088172	Weight	F	-0.000723	45	0.00163645
FBtr0074022	Larval_Survival	4	-0.0007	48	0.00163922
FBtr0089864	Sugar	N	0.00075415	42	0.00164558
FBtr0076210	Development_Time	F	0.000736	44	0.00164612
FBtr0083130	Sugar	F	0.00077542	40	0.00164861
FBtr0070183	Development_Time	N	0.00072058	46	0.00165001
FBtr0076394	Development_Time	C	-0.000705	48	0.00165099
FBtr0073234	Sugar	F	0.00077682	40	0.00165161
FBtr0100337	Triglyceride	N	-0.0007501	43	0.00165725
FBtr0079388	Pupal_Survival	C	-0.0007078	48	0.00165755
FBtr0080735	Triglyceride	F	0.00076091	42	0.00166035
FBtr0076584	Development_Time	C	0.00070956	48	0.00166173
FBtr0080079	Sugar	4	0.00074302	44	0.00166186
FBtr0075314	Larval_Survival	C	0.00070994	48	0.00166262
FBtr0087254	Pupal_Survival	4	0.00071083	48	0.0016647
FBtr0089496	Weight	N	0.00072707	46	0.00166491
FBtr0074669	Triglyceride	C	-0.000747	44	0.00167079
FBtr0082280	Pupal_Survival	F	0.00074026	45	0.00167555
FBtr0082608	Weight	F	-0.0007416	45	0.00167851
FBtr0076839	Sugar	C	0.00076024	43	0.00167981
FBtr0081180	Weight	F	0.00074281	45	0.00168131
FBtr0077590	Sugar	C	0.00076114	43	0.0016818
FBtr0085010	Sugar	N	0.00077178	42	0.00168411
FBtr0079561	Pupal_Survival	4	-0.0007196	48	0.00168541
FBtr0087631	Triglyceride	N	0.00076313	43	0.00168619
FBtr0079211	Larval_Survival	F	0.00074737	45	0.00169166
FBtr0071862	Triglyceride	F	-0.0007758	42	0.00169283
FBtr0080561	Pupal_Survival	C	-0.0007243	48	0.00169637
FBtr0073608	Pupal_Survival	N	-0.0007413	46	0.00169747
FBtr0088236	Weight	N	0.00074138	46	0.00169775
FBtr0085349	Pupal_Survival	N	-0.000742	46	0.00169923
FBtr0087482	Pupal_Survival	4	0.00072561	48	0.00169939
FBtr0083223	Pupal_Survival	N	0.00074387	46	0.00170346
FBtr0073089	Development_Time	4	0.00072836	48	0.00170585
FBtr0076408	Weight	N	-0.0007451	46	0.0017063
FBtr0070822	Triglyceride	4	-0.0007742	43	0.0017107
FBtr0071123	Sugar	N	0.00078486	42	0.00171273
FBtr0077659	Sugar	4	0.000766	44	0.00171335
FBtr0082017	Sugar	4	-0.0007664	44	0.00171433
FBtr0072644	Triglyceride	N	-0.0007765	43	0.00171571
FBtr0078356	Triglyceride	F	0.00078812	42	0.00171986
FBtr0083594	Weight	4	0.00073459	48	0.00172047
FBtr0071658	Weight	F	-0.0007607	45	0.00172196
FBtr0070097	Weight	4	-0.0007354	48	0.00172245
FBtr0073173	Larval_Survival	F	-0.0007611	45	0.00172269
FBtr0071086	Pupal_Survival	F	0.00076108	45	0.00172276
FBtr0075153	Triglyceride	N	-0.0007802	43	0.00172389
FBtr0075620	Triglyceride	N	0.00078112	43	0.00172603
FBtr0086754	Triglyceride	F	-0.0007913	42	0.00172683
FBtr0081221	Weight	4	-0.0007386	48	0.0017299
FBtr0073460	Pupal_Survival	4	-0.0007388	48	0.00173031
FBtr0080590	Sugar	N	-0.0007932	42	0.00173087
FBtr0079525	Pupal_Survival	4	-0.0007393	48	0.00173161
FBtr0087759	Pupal_Survival	F	0.00076512	45	0.00173191
FBtr0082600	Pupal_Survival	C	0.00074064	48	0.00173466
FBtr0076402	Larval_Survival	C	0.00074067	48	0.00173474
FBtr0084903	Pupal_Survival	N	0.00075784	46	0.00173551
FBtr0082981	Weight	F	-0.0007667	45	0.0017356
FBtr0089447	Weight	N	-0.0007583	46	0.00173662
FBtr0078466	Larval_Survival	N	0.00075887	46	0.00173788
FBtr0100652	Larval_Survival	F	-0.000768	45	0.00173837
FBtr0076009	Triglyceride	C	-0.0007774	44	0.00173882
FBtr0083969	Sugar	C	-0.0007872	43	0.00173939
FBtr0083240	Triglyceride	N	0.00078905	43	0.00174359
FBtr0076379	Sugar	C	-0.000791	43	0.00174793
FBtr0082374	Sugar	F	0.00082222	40	0.00174832
FBtr0072503	Triglyceride	C	-0.0007819	44	0.00174906
FBtr0077604	Development_Time	N	0.000764	46	0.00174964
FBtr0078450	Weight	F	-0.0007731	45	0.00175008
FBtr0083062	Development_Time	F	0.00078294	44	0.00175131
FBtr0087130	Larval_Survival	4	-0.0007493	48	0.00175509
FBtr0081504	Sugar	C	-0.0007943	43	0.0017553
FBtr0085118	Weight	N	-0.0007668	46	0.00175616
FBtr0088832	Weight	C	-0.00075	48	0.00175655
FBtr0076821	Development_Time	C	-0.000751	48	0.00175888
FBtr0074473	Triglyceride	N	0.00079775	43	0.00176284
FBtr0075353	Weight	N	0.00077004	46	0.00176351
FBtr0085407	Triglyceride	C	0.00078858	44	0.00176396
FBtr0083502	Triglyceride	F	0.00080922	42	0.00176599
FBtr0089913	Triglyceride	F	-0.0008093	42	0.00176617
FBtr0077024	Pupal_Survival	4	0.00075422	48	0.00176653
FBtr0081285	Development_Time	N	0.00077206	46	0.00176815
FBtr0079733	Triglyceride	C	0.0007917	44	0.00177095
FBtr0070094	Larval_Survival	C	0.00075612	48	0.00177098
FBtr0072062	Weight	C	0.00075639	48	0.00177164
FBtr0088707	Larval_Survival	F	-0.0007826	45	0.00177165
FBtr0075189	Development_Time	N	-0.0007737	46	0.00177196
FBtr0089178	Pupal_Survival	N	-0.0007754	46	0.00177583
FBtr0071583	Larval_Survival	4	-0.0007585	48	0.00177652
FBtr0081911	Weight	N	-0.0007772	46	0.00177996
FBtr0082551	Development_Time	C	0.00076119	48	0.00178288
FBtr0089949	Weight	N	0.00077855	46	0.00178303
FBtr0086318	Development_Time	F	0.00079769	44	0.00178438
FBtr0078011	Development_Time	F	0.00079902	44	0.00178736
FBtr0080103	Sugar	N	0.00081966	42	0.00178883
FBtr0084391	Weight	N	0.00078275	46	0.00179267
FBtr0083791	Triglyceride	F	-0.0008215	42	0.00179286
FBtr0082983	Weight	4	-0.0007661	48	0.0017945
FBtr0078054	Sugar	4	-0.0008033	44	0.00179702
FBtr0082025	Triglyceride	4	-0.0008136	43	0.00179791
FBtr0088428	Sugar	N	-0.000824	42	0.0017984
FBtr0071931	Triglyceride	4	0.00081424	43	0.00179935
FBtr0073386	Weight	C	-0.0007698	48	0.00180317
FBtr0080472	Weight	N	0.00078819	46	0.00180516
FBtr0085285	Weight	N	0.00078898	46	0.00180698
FBtr0076751	Larval_Survival	F	-0.0007988	45	0.00180832
FBtr0086911	Development_Time	4	0.00077211	48	0.00180852
FBtr0073604	Pupal_Survival	4	0.00077314	48	0.00181095
FBtr0080811	Pupal_Survival	4	0.00077393	48	0.00181279
FBtr0075712	Pupal_Survival	4	-0.000774	48	0.00181289
FBtr0072978	Pupal_Survival	C	0.00077404	48	0.00181306
FBtr0075274	Weight	4	-0.000777	48	0.00182006
FBtr0080915	Sugar	F	-0.0008571	40	0.00182255
FBtr0071559	Larval_Survival	C	0.00077811	48	0.00182261
FBtr0089003	Weight	N	-0.0007969	46	0.00182503
FBtr0078242	Larval_Survival	F	-0.0008085	45	0.0018304
FBtr0081141	Triglyceride	F	0.00083883	42	0.00183075
FBtr0079627	Weight	N	-0.0008002	46	0.00183269
FBtr0072822	Weight	N	-0.0008004	46	0.00183312
FBtr0071225	Pupal_Survival	N	0.00080051	46	0.00183343
FBtr0080955	Development_Time	N	0.00080185	46	0.0018365
FBtr0074190	Triglyceride	N	0.00083255	43	0.00183992
FBtr0084302	Weight	N	-0.0008036	46	0.00184056
FBtr0080908	Pupal_Survival	4	-0.0007858	48	0.00184068
FBtr0084689	Larval_Survival	C	0.00078583	48	0.00184072
FBtr0087944	Pupal_Survival	C	0.00078583	48	0.00184073
FBtr0070026	Sugar	N	0.00084354	42	0.00184105
FBtr0080025	Development_Time	F	-0.0008239	44	0.0018431
FBtr0080156	Pupal_Survival	4	-0.0007873	48	0.00184412
FBtr0071878	Development_Time	F	-0.0008255	44	0.00184672
FBtr0073066	Triglyceride	N	-0.0008359	43	0.00184725
FBtr0082085	Triglyceride	C	-0.0008263	44	0.00184851
FBtr0078214	Triglyceride	4	-0.0008376	43	0.00185107
FBtr0084892	Triglyceride	F	-0.000849	42	0.001853
FBtr0071939	Weight	N	0.00080962	46	0.00185434
FBtr0084267	Sugar	C	0.00083918	43	0.00185459
FBtr0086992	Triglyceride	F	0.00085119	42	0.00185779
FBtr0071832	Development_Time	N	0.00081133	46	0.00185828
FBtr0084008	Pupal_Survival	N	0.00081134	46	0.00185828
FBtr0079068	Pupal_Survival	C	-0.0007934	48	0.00185847
FBtr0083009	Sugar	F	-0.000875	40	0.00186079
FBtr0074445	Pupal_Survival	C	0.00079496	48	0.00186217
FBtr0079136	Sugar	4	0.00083448	44	0.00186686
FBtr0075592	Weight	N	0.0008177	46	0.00187289
FBtr0086211	Pupal_Survival	N	0.00082225	46	0.00188333
FBtr0080979	Triglyceride	N	-0.0008534	43	0.00188616
FBtr0076967	Triglyceride	N	0.00085356	43	0.00188643
FBtr0088133	Larval_Survival	N	0.00082379	46	0.00188687
FBtr0082184	Larval_Survival	C	0.00080771	48	0.0018921
FBtr0076388	Triglyceride	F	0.00086795	42	0.00189443
FBtr0100290	Larval_Survival	N	-0.0008275	46	0.00189532
FBtr0085679	Triglyceride	N	0.00085987	43	0.00190042
FBtr0071935	Pupal_Survival	N	0.00083251	46	0.00190688
FBtr0086994	Pupal_Survival	4	0.00081418	48	0.00190727
FBtr0072253	Pupal_Survival	F	-0.0008439	45	0.00191058
FBtr0070285	Triglyceride	F	-0.0008762	42	0.00191249
FBtr0086995	Development_Time	C	-0.000817	48	0.00191392
FBtr0086082	Pupal_Survival	4	-0.0008173	48	0.00191453
FBtr0080465	Pupal_Survival	N	-0.000836	46	0.001915
FBtr0073411	Sugar	4	0.00085618	44	0.00191552
FBtr0087741	Pupal_Survival	4	0.00081776	48	0.00191569
FBtr0080503	Weight	C	0.00081819	48	0.00191669
FBtr0075936	Triglyceride	F	-0.0008783	42	0.00191703
FBtr0081752	Triglyceride	N	-0.0008684	43	0.00191924
FBtr0082086	Development_Time	F	0.00085902	44	0.00192189
FBtr0078948	Triglyceride	N	-0.0008696	43	0.00192207
FBtr0081267	Weight	N	-0.0008394	46	0.00192267
FBtr0084486	Sugar	4	0.00086026	44	0.00192465
FBtr0078214	Pupal_Survival	F	-0.000852	45	0.00192904
FBtr0077904	Triglyceride	F	-0.0008843	42	0.00193016
FBtr0070079	Sugar	F	0.00090801	40	0.00193114
FBtr0070063	Pupal_Survival	F	-0.0008547	45	0.00193505
FBtr0088334	Development_Time	C	0.00082605	48	0.00193514
FBtr0085742	Development_Time	4	0.00082615	48	0.00193539
FBtr0076706	Triglyceride	4	-0.0008767	43	0.00193779
FBtr0072174	Triglyceride	F	-0.0008882	42	0.00193882
FBtr0077497	Triglyceride	N	0.00087807	43	0.00194074
FBtr0086505	Development_Time	F	-0.0008681	44	0.00194226
FBtr0083113	Pupal_Survival	F	0.00085926	45	0.00194548
FBtr0075402	Weight	4	0.0008315	48	0.00194793
FBtr0082891	Sugar	4	-0.000872	44	0.00195105
FBtr0091489	Triglyceride	F	0.00089428	42	0.00195204
FBtr0070704	Larval_Survival	4	-0.0008334	48	0.00195232
FBtr0077791	Pupal_Survival	4	-0.0008342	48	0.00195418
FBtr0072072	Larval_Survival	4	-0.0008347	48	0.00195541
FBtr0080803	Triglyceride	C	-0.0008759	44	0.00195974
FBtr0075198	Sugar	4	0.00087649	44	0.00196105
FBtr0091445	Development_Time	C	-0.000839	48	0.00196546
FBtr0076736	Sugar	C	-0.0008897	43	0.00196653
FBtr0079641	Sugar	N	-0.0009026	42	0.00197024
FBtr0086933	Pupal_Survival	N	-0.0008614	46	0.0019731
FBtr0072064	Weight	N	0.0008635	46	0.00197803
FBtr0080588	Triglyceride	F	-0.0009071	42	0.00198002
FBtr0086322	Development_Time	4	-0.0008452	48	0.00198007
FBtr0076347	Larval_Survival	C	0.0008454	48	0.00198057
FBtr0074635	Sugar	C	0.00089614	43	0.00198076
FBtr0088396	Development_Time	C	-0.0008457	48	0.0019814
FBtr0077354	Development_Time	F	-0.0008868	44	0.00198413
FBtr0083771	Weight	C	-0.0008477	48	0.00198599
FBtr0086518	Pupal_Survival	4	-0.0008497	48	0.00199068
FBtr0084667	Larval_Survival	4	0.00085171	48	0.00199539
FBtr0081090	Pupal_Survival	N	0.00087206	46	0.00199768
FBtr0077335	Triglyceride	C	0.0008947	44	0.00200189
FBtr0077155	Weight	4	0.00085469	48	0.0020024
FBtr0081602	Pupal_Survival	4	0.00085493	48	0.00200297
FBtr0081008	Triglyceride	4	0.00090642	43	0.00200353
FBtr0088008	Larval_Survival	F	0.00088773	45	0.0020101
FBtr0079050	Triglyceride	4	-0.0009106	43	0.00201273
FBtr0070314	Pupal_Survival	4	-0.0008605	48	0.00201601
FBtr0070540	Pupal_Survival	4	-0.000861	48	0.00201721
FBtr0074232	Pupal_Survival	N	-0.000882	46	0.00202061
FBtr0086799	Sugar	4	0.00090332	44	0.00202121
FBtr0077680	Development_Time	C	-0.0008627	48	0.00202124
FBtr0086525	Triglyceride	C	-0.0009047	44	0.00202427
FBtr0083971	Triglyceride	N	-0.0009174	43	0.00202795
FBtr0077329	Triglyceride	N	-0.0009179	43	0.00202893
FBtr0086626	Pupal_Survival	4	0.00086723	48	0.00203184
FBtr0076187	Larval_Survival	4	0.00086851	48	0.00203485
FBtr0082783	Weight	C	-0.0008689	48	0.00203581
FBtr0075621	Larval_Survival	4	0.00086916	48	0.00203639
FBtr0079725	Development_Time	F	0.00091022	44	0.00203669
FBtr0072775	Development_Time	4	0.00086985	48	0.002038
FBtr0080563	Triglyceride	F	-0.0009346	42	0.0020403
FBtr0076688	Larval_Survival	N	0.00089155	46	0.00204243
FBtr0074314	Triglyceride	N	0.00092411	43	0.00204272
FBtr0100138	Development_Time	4	0.00087248	48	0.00204417
FBtr0085395	Pupal_Survival	F	-0.0009029	45	0.00204451
FBtr0091720	Sugar	N	0.000938	42	0.00204768
FBtr0083375	Larval_Survival	C	-0.0008744	48	0.00204872
FBtr0079326	Sugar	C	-0.0009268	43	0.00204873
FBtr0075770	Larval_Survival	C	0.0008747	48	0.00204938
FBtr0074276	Triglyceride	N	0.00092728	43	0.00204975
FBtr0073618	Pupal_Survival	4	-0.0008749	48	0.00204984
FBtr0079069	Sugar	F	0.00096418	40	0.00205087
FBtr0070877	Pupal_Survival	N	0.00089532	46	0.00205109
FBtr0071418	Pupal_Survival	F	0.00090667	45	0.00205307
FBtr0075176	Sugar	C	-0.0009296	43	0.00205479
FBtr0075278	Weight	C	0.00087765	48	0.00205631
FBtr0070069	Larval_Survival	4	-0.0008809	48	0.0020639
FBtr0078509	Development_Time	F	0.00092252	44	0.00206428
FBtr0071190	Triglyceride	C	0.00092403	44	0.00206766
FBtr0077277	Triglyceride	C	0.00092419	44	0.00206802
FBtr0079721	Weight	N	-0.0009034	46	0.00206973
FBtr0078572	Weight	C	-0.0008836	48	0.00207029
FBtr0085945	Sugar	N	-0.0009485	42	0.00207068
FBtr0074858	Development_Time	N	-0.000904	46	0.00207112
FBtr0076090	Pupal_Survival	F	-0.000915	45	0.00207198
FBtr0075141	Sugar	N	-0.0009494	42	0.00207264
FBtr0084745	Triglyceride	4	0.00093826	43	0.00207408
FBtr0091944	Weight	F	0.00091714	45	0.00207684
FBtr0079817	Pupal_Survival	N	-0.0009082	46	0.00208077
FBtr0087580	Triglyceride	C	0.00093362	44	0.00208919
FBtr0083775	Larval_Survival	4	0.00089284	48	0.00209199
FBtr0086634	Development_Time	F	-0.000935	44	0.0020923
FBtr0079984	Development_Time	C	-0.0008932	48	0.00209292
FBtr0089360	Sugar	C	-0.0009473	43	0.00209422
FBtr0080523	Triglyceride	N	-0.0009503	43	0.00210083
FBtr0080461	Triglyceride	F	-0.000964	42	0.00210461
FBtr0084693	Sugar	F	0.00099037	40	0.00210672
FBtr0072332	Development_Time	N	-0.0009197	46	0.00210698
FBtr0073242	Larval_Survival	F	-0.0009305	45	0.00210719
FBtr0076723	Development_Time	F	0.00094194	44	0.00210784
FBtr0078323	Pupal_Survival	4	0.00089979	48	0.00210831
FBtr0085822	Larval_Survival	4	0.00089998	48	0.00210876
FBtr0076295	Development_Time	C	-0.0009009	48	0.00211092
FBtr0072334	Weight	F	-0.0009326	45	0.002112
FBtr0077353	Larval_Survival	N	0.00092244	46	0.00211336
FBtr0082648	Weight	N	0.00092335	46	0.00211546
FBtr0072898	Pupal_Survival	4	0.00090505	48	0.00212067
FBtr0079128	Sugar	4	-0.0009484	44	0.00212231
FBtr0089927	Development_Time	F	0.00094896	44	0.00212358
FBtr0074541	Development_Time	N	0.00092816	46	0.0021265
FBtr0078832	Weight	C	0.00090875	48	0.00212936
FBtr0072127	Sugar	4	-0.0009544	44	0.00213572
FBtr0081328	Sugar	F	0.00100609	40	0.00214024
FBtr0082360	Triglyceride	4	-0.0009698	43	0.00214395
FBtr0072599	Weight	C	0.00091553	48	0.00214529
FBtr0070738	Sugar	C	0.00097149	43	0.00214771
FBtr0077694	Development_Time	C	-0.0009176	48	0.00215013
FBtr0088891	Pupal_Survival	N	-0.0009392	46	0.00215176
FBtr0086720	Weight	N	0.00094093	46	0.00215583
FBtr0085329	Weight	N	0.00094111	46	0.00215626
FBtr0083840	Triglyceride	C	0.00096424	44	0.00215788
FBtr0079187	Sugar	N	-0.0009888	42	0.00215876
FBtr0082287	Triglyceride	N	0.00097678	43	0.00215945
FBtr0079473	Sugar	N	0.0009893	42	0.00215997
FBtr0088013	Sugar	N	0.00099043	42	0.00216244
FBtr0075895	Triglyceride	N	-0.0009787	43	0.00216378
FBtr0070898	Development_Time	4	0.0009257	48	0.00216919
FBtr0080893	Pupal_Survival	N	0.00094692	46	0.0021696
FBtr0085232	Development_Time	4	-0.0009269	48	0.00217193
FBtr0076937	Development_Time	F	0.00097319	44	0.00217794
FBtr0077408	Development_Time	4	0.00093049	48	0.00218042
FBtr0086329	Development_Time	C	0.00093059	48	0.00218067
FBtr0073305	Development_Time	N	0.00095187	46	0.00218095
FBtr0078118	Weight	N	-0.0009525	46	0.00218238
FBtr0071042	Triglyceride	C	0.0009775	44	0.00218763
FBtr0072653	Triglyceride	F	0.00100276	42	0.00218942
FBtr0081249	Triglyceride	C	0.00097833	44	0.00218949
FBtr0070596	Sugar	C	-0.000993	43	0.00219533
FBtr0075438	Weight	4	0.00093971	48	0.00220208
FBtr0089663	Triglyceride	F	0.00100881	42	0.00220265
FBtr0077949	Sugar	C	-0.0009965	43	0.00220314
FBtr0084051	Triglyceride	N	0.0009968	43	0.00220382
FBtr0087714	Triglyceride	N	0.00099782	43	0.00220608
FBtr0088067	Pupal_Survival	4	-0.0009424	48	0.00220836
FBtr0078239	Sugar	N	0.0010123	42	0.0022103
FBtr0100857	Pupal_Survival	4	0.00094339	48	0.00221073
FBtr0083675	Weight	C	0.00094485	48	0.00221417
FBtr0076234	Triglyceride	C	-0.0009904	44	0.00221659
FBtr0086780	Larval_Survival	4	-0.0009477	48	0.00222094
FBtr0078388	Sugar	4	0.00099244	44	0.00222113
FBtr0076376	Larval_Survival	4	0.00094885	48	0.00222357
FBtr0071439	Weight	C	-0.0009505	48	0.00222753
FBtr0100652	Larval_Survival	4	0.00095152	48	0.00222984
FBtr0075547	Sugar	C	-0.0010089	43	0.00223058
FBtr0072145	Weight	C	-0.0009528	48	0.0022328
FBtr0081637	Weight	N	0.0009755	46	0.00223525
FBtr0072266	Sugar	C	-0.0010127	43	0.00223901
FBtr0071305	Pupal_Survival	4	0.00095601	48	0.00224039
FBtr0080117	Sugar	N	0.00102672	42	0.00224186
FBtr0100120	Development_Time	F	0.00100169	44	0.0022419
FBtr0077562	Pupal_Survival	F	-0.0009913	45	0.00224524
FBtr0076849	Pupal_Survival	N	0.00098209	46	0.00225039
FBtr0081760	Triglyceride	F	0.0010323	42	0.00225407
FBtr0080888	Pupal_Survival	4	-0.0009635	48	0.00225802
FBtr0073304	Triglyceride	4	-0.0010217	43	0.0022589
FBtr0076987	Sugar	N	0.00103506	42	0.00226012
FBtr0076080	Larval_Survival	F	-0.000998	45	0.00226047
FBtr0100298	Weight	N	0.00098773	46	0.00226334
FBtr0077471	Triglyceride	C	0.00101325	44	0.00226784
FBtr0100155	Sugar	N	-0.0010404	42	0.00227178
FBtr0072800	Triglyceride	F	0.0010415	42	0.00227422
FBtr0075956	Weight	C	0.00097084	48	0.00227522
FBtr0077518	Weight	4	-0.0009713	48	0.00227626
FBtr0080079	Larval_Survival	C	0.00097174	48	0.00227734
FBtr0076476	Triglyceride	C	0.00101776	44	0.00227796
FBtr0087313	Sugar	C	0.00103146	43	0.00228064
FBtr0082424	Larval_Survival	F	-0.001007	45	0.00228094
FBtr0088865	Pupal_Survival	4	0.00097519	48	0.00228544
FBtr0084074	Triglyceride	F	-0.001047	42	0.00228619
FBtr0084602	Pupal_Survival	4	-0.0009755	48	0.00228622
FBtr0073185	Weight	N	0.00100229	46	0.0022968
FBtr0071741	Larval_Survival	N	-0.0010031	46	0.0022987
FBtr0083875	Triglyceride	C	0.00103038	44	0.00230628
FBtr0086728	Larval_Survival	C	0.00098535	48	0.00230933
FBtr0075197	Sugar	C	-0.0010444	43	0.00230937
FBtr0075497	Weight	F	0.00102093	45	0.0023125
FBtr0076766	Weight	C	-0.0009869	48	0.00231293
FBtr0072283	Pupal_Survival	N	0.00101073	46	0.00231619
FBtr0070717	Development_Time	C	0.00098847	48	0.00231666
FBtr0076610	Weight	4	-0.0009889	48	0.00231763
FBtr0073820	Larval_Survival	C	-0.0009889	48	0.00231768
FBtr0087060	Sugar	F	-0.0010916	40	0.00232273
FBtr0072642	Development_Time	F	0.00103845	44	0.00232439
FBtr0085352	Weight	F	-0.0010272	45	0.00232679
FBtr0071346	Sugar	F	-0.001094	40	0.00232771
FBtr0084918	Triglyceride	F	0.00106604	42	0.00232795
FBtr0082110	Weight	F	-0.0010291	45	0.00233116
FBtr0078477	Weight	C	-0.0009975	48	0.00233776
FBtr0086685	Sugar	C	0.00105723	43	0.00233778
FBtr0073869	Larval_Survival	F	0.00103247	45	0.00233871
FBtr0082150	Pupal_Survival	N	0.00102098	46	0.00233974
FBtr0080291	Sugar	4	-0.0010454	44	0.00234001
FBtr0073796	Triglyceride	C	-0.0010471	44	0.0023439
FBtr0086117	Larval_Survival	C	0.00100009	48	0.00234396
FBtr0078923	Pupal_Survival	F	-0.0010386	45	0.0023527
FBtr0072351	Triglyceride	N	0.00106445	43	0.00235379
FBtr0074702	Triglyceride	4	0.00106498	43	0.00235497
FBtr0073572	Development_Time	F	-0.001054	44	0.0023592
FBtr0080003	Triglyceride	F	-0.0010815	42	0.00236172
FBtr0085796	Triglyceride	F	-0.0010817	42	0.0023622
FBtr0085987	Triglyceride	N	0.00106836	43	0.00236245
FBtr0073737	Larval_Survival	4	-0.0010088	48	0.00236449
FBtr0086710	Triglyceride	N	-0.00107	43	0.00236605
FBtr0088221	Pupal_Survival	4	-0.0010101	48	0.00236752
FBtr0074202	Sugar	C	-0.0010708	43	0.00236779
FBtr0088711	Weight	N	-0.0010336	46	0.00236871
FBtr0088675	Larval_Survival	4	0.00101068	48	0.00236886
FBtr0079129	Larval_Survival	4	0.00101073	48	0.00236898
FBtr0071893	Sugar	4	-0.0010606	44	0.00237414
FBtr0100110	Pupal_Survival	4	0.00101357	48	0.00237564
FBtr0085367	Pupal_Survival	4	-0.0010179	48	0.00238583
FBtr0084607	Pupal_Survival	4	0.00101822	48	0.00238658
FBtr0077292	Triglyceride	4	0.00107958	43	0.00238734
FBtr0080202	Sugar	F	-0.0011228	40	0.00238919
FBtr0079049	Weight	4	0.00102011	48	0.00239101
FBtr0083140	Triglyceride	C	0.00106895	44	0.00239285
FBtr0081243	Larval_Survival	4	-0.0010216	48	0.00239452
FBtr0083259	Larval_Survival	N	0.00104514	46	0.00239525
FBtr0075651	Weight	N	0.00104549	46	0.00239607
FBtr0085903	Weight	4	-0.0010237	48	0.00239936
FBtr0100402	Triglyceride	4	0.00108527	43	0.00239995
FBtr0072420	Sugar	C	0.00108798	43	0.00240595
FBtr0071578	Triglyceride	N	-0.001088	43	0.002406
FBtr0076955	Triglyceride	C	-0.0010752	44	0.00240677
FBtr0074444	Larval_Survival	4	-0.0010268	48	0.00240678
FBtr0084902	Weight	N	-0.0010504	46	0.00240745
FBtr0076746	Weight	C	0.00102833	48	0.00241033
FBtr0082489	Triglyceride	F	0.00110369	42	0.0024104
FBtr0081854	Larval_Survival	F	0.00106613	45	0.00241518
FBtr0071459	Development_Time	C	0.0010318	48	0.00241849
FBtr0079101	Development_Time	F	-0.0010806	44	0.00241898
FBtr0075143	Sugar	N	0.00110907	42	0.00242219
FBtr0071059	Triglyceride	4	-0.0010967	43	0.00242525
FBtr0080199	Weight	N	0.00105884	46	0.00242675
FBtr0072478	Sugar	C	-0.0010979	43	0.00242791
FBtr0074861	Weight	F	0.00107204	45	0.0024286
FBtr0076257	Triglyceride	N	-0.0010983	43	0.00242883
FBtr0074678	Triglyceride	F	-0.0011124	42	0.00242949
FBtr0082694	Triglyceride	N	0.00110125	43	0.00243538
FBtr0078844	Sugar	C	-0.0011014	43	0.00243578
FBtr0076007	Larval_Survival	F	0.00107628	45	0.00243822
FBtr0085128	Weight	C	-0.0010405	48	0.00243893
FBtr0080890	Triglyceride	4	0.00110345	43	0.00244027
FBtr0078005	Triglyceride	F	0.00111952	42	0.00244507
FBtr0077032	Triglyceride	F	0.00112065	42	0.00244755
FBtr0073537	Sugar	N	0.00112078	42	0.00244784
FBtr0083238	Triglyceride	F	-0.0011214	42	0.00244924
FBtr0082431	Pupal_Survival	4	0.00104551	48	0.0024507
FBtr0087736	Triglyceride	4	-0.0011087	43	0.00245196
FBtr0088673	Weight	C	0.00104757	48	0.00245556
FBtr0071806	Sugar	N	-0.0011254	42	0.002458
FBtr0074261	Sugar	4	-0.0010988	44	0.00245984
FBtr0085422	Triglyceride	F	-0.0011266	42	0.00246052
FBtr0075201	Larval_Survival	C	0.00105017	48	0.00246167
FBtr0087235	Triglyceride	N	-0.001114	43	0.00246367
FBtr0074475	Triglyceride	4	0.00111412	43	0.00246392
FBtr0083366	Triglyceride	4	-0.0011148	43	0.00246545
FBtr0076022	Larval_Survival	C	-0.001052	48	0.00246599
FBtr0087212	Pupal_Survival	N	0.00107654	46	0.00246743
FBtr0080858	Triglyceride	4	-0.0011168	43	0.0024699
FBtr0070524	Larval_Survival	F	-0.001091	45	0.00247163
FBtr0085914	Sugar	F	-0.0011638	40	0.00247674
FBtr0082316	Larval_Survival	F	-0.0010935	45	0.00247739
FBtr0089997	Sugar	4	-0.0011077	44	0.00247973
FBtr0083584	Pupal_Survival	N	0.00108255	46	0.00248123
FBtr0075363	Sugar	N	-0.0011361	42	0.00248133
FBtr0081473	Pupal_Survival	4	-0.001059	48	0.00248243
FBtr0078025	Larval_Survival	F	-0.0010974	45	0.00248624
FBtr0100081	Development_Time	N	0.0010853	46	0.00248756
FBtr0070696	Weight	N	0.00108571	46	0.00248851
FBtr0071716	Larval_Survival	C	0.00106197	48	0.0024894
FBtr0082341	Pupal_Survival	C	0.00106225	48	0.00249007
FBtr0081765	Triglyceride	F	-0.0011413	42	0.00249277
FBtr0081430	Pupal_Survival	C	0.00106373	48	0.00249354
FBtr0085741	Larval_Survival	N	0.0011014	45	0.00249529
FBtr0071040	Pupal_Survival	C	0.00106603	48	0.00249895
FBtr0086828	Development_Time	N	0.00109043	46	0.00249934
FBtr0083117	Triglyceride	C	-0.0011184	44	0.00250386
FBtr0079549	Triglyceride	N	0.00113255	43	0.00250481
FBtr0087906	Larval_Survival	4	-0.0010701	48	0.00250844
FBtr0077653	Larval_Survival	4	-0.0010701	48	0.00250849
FBtr0071085	Pupal_Survival	F	-0.00111	45	0.00251477
FBtr0072124	Sugar	C	-0.0011377	43	0.00251612
FBtr0080439	Development_Time	C	0.00107374	48	0.00251708
FBtr0075510	Triglyceride	N	0.00113814	43	0.00251721
FBtr0081838	Larval_Survival	F	-0.0011111	45	0.00251739
FBtr0088783	Development_Time	C	-0.0010752	48	0.00252057
FBtr0073066	Weight	N	0.00110006	46	0.00252148
FBtr0084277	Sugar	F	-0.0011859	40	0.00252377
FBtr0088944	Triglyceride	C	0.00112826	44	0.00252598
FBtr0089594	Weight	4	-0.0010779	48	0.00252695
FBtr0085038	Weight	C	0.00107957	48	0.00253078
FBtr0078257	Development_Time	F	-0.0011309	44	0.00253188
FBtr0082316	Pupal_Survival	F	-0.0011175	45	0.00253195
FBtr0081632	Larval_Survival	4	0.00108075	48	0.00253355
FBtr0086529	Development_Time	N	-0.0011073	46	0.00253805
FBtr0085088	Pupal_Survival	4	-0.0010838	48	0.00254066
FBtr0088227	Development_Time	4	0.00108525	48	0.00254414
FBtr0071922	Triglyceride	4	-0.001151	43	0.00254567
FBtr0075374	Triglyceride	N	0.00115192	43	0.00254776
FBtr0075042	Triglyceride	F	0.00116719	42	0.00254948
FBtr0080045	Weight	4	0.00108801	48	0.00255063
FBtr0078827	Triglyceride	4	-0.0011533	43	0.00255092
FBtr0085564	Pupal_Survival	4	-0.0010917	48	0.00255928
FBtr0087939	Sugar	N	0.00117292	42	0.00256204
FBtr0072397	Sugar	C	-0.0011593	43	0.00256421
FBtr0087756	Larval_Survival	4	-0.0010947	48	0.00256631
FBtr0091706	Sugar	N	-0.0011755	42	0.00256778
FBtr0075003	Weight	N	0.0011208	46	0.00256916
FBtr0080569	Pupal_Survival	N	-0.0011217	46	0.00257128
FBtr0087932	Sugar	F	-0.0012087	40	0.00257256
FBtr0086794	Weight	F	0.00113643	45	0.0025749
FBtr0077310	Sugar	4	-0.0011526	44	0.00258076
FBtr0072832	Weight	N	0.00112594	46	0.00258098
FBtr0070042	Weight	4	-0.0011023	48	0.00258429
FBtr0073007	Pupal_Survival	F	0.00114063	45	0.00258444
FBtr0075137	Pupal_Survival	4	-0.0011025	48	0.00258465
FBtr0073849	Development_Time	F	-0.0011547	44	0.00258526
FBtr0083727	Pupal_Survival	N	-0.0011283	46	0.00258644
FBtr0087111	Sugar	4	0.00115558	44	0.00258733
FBtr0071703	Sugar	F	0.00121598	40	0.00258807
FBtr0088284	Pupal_Survival	C	-0.0011044	48	0.00258916
FBtr0071530	Larval_Survival	N	-0.0011307	46	0.00259198
FBtr0071709	Weight	N	0.00113089	46	0.00259236
FBtr0076594	Weight	N	-0.0011319	46	0.00259469
FBtr0077387	Larval_Survival	4	0.00110703	48	0.00259535
FBtr0075621	Triglyceride	F	-0.0011887	42	0.00259651
FBtr0089448	Sugar	C	0.00117445	43	0.00259774
FBtr0074357	Larval_Survival	F	-0.0011495	45	0.00260458
FBtr0070763	Sugar	4	0.00116349	44	0.00260511
FBtr0085477	Triglyceride	C	0.00116353	44	0.0026052
FBtr0082167	Pupal_Survival	F	-0.00115	45	0.00260584
FBtr0073299	Pupal_Survival	F	-0.0011512	45	0.00260852
FBtr0072889	Weight	F	0.00115177	45	0.00260976
FBtr0078129	Weight	C	0.00111383	48	0.00261133
FBtr0082884	Triglyceride	4	-0.001181	43	0.00261224
FBtr0077481	Triglyceride	4	0.0011812	43	0.00261273
FBtr0075638	Weight	N	0.00114114	46	0.00261593
FBtr0089724	Larval_Survival	F	0.00115467	45	0.00261636
FBtr0074144	Pupal_Survival	4	-0.0011165	48	0.00261753
FBtr0080488	Pupal_Survival	4	0.00111693	48	0.00261863
FBtr0076596	Larval_Survival	F	-0.0011577	45	0.00262326
FBtr0084981	Pupal_Survival	4	-0.0011197	48	0.0026251
FBtr0074849	Triglyceride	F	0.00120462	42	0.00263148
FBtr0083266	Weight	C	-0.0011225	48	0.00263169
FBtr0088843	Pupal_Survival	N	-0.0011482	46	0.00263218
FBtr0084064	Development_Time	C	-0.0011242	48	0.00263563
FBtr0083683	Sugar	F	0.00123835	40	0.00263583
FBtr0086150	Larval_Survival	4	0.00112499	48	0.00263758
FBtr0088067	Sugar	N	0.00120844	42	0.00263985
FBtr0077324	Development_Time	F	-0.0011796	44	0.00264121
FBtr0077155	Sugar	N	-0.0012099	42	0.00264312
FBtr0082214	Sugar	N	0.00121018	42	0.00264367
FBtr0078978	Pupal_Survival	N	-0.0011541	46	0.00264567
FBtr0084526	Pupal_Survival	4	0.00112848	48	0.00264579
FBtr0083136	Weight	N	0.00115482	46	0.00264738
FBtr0072423	Larval_Survival	F	-0.0011694	45	0.0026498
FBtr0077514	Triglyceride	4	0.00119936	43	0.00265301
FBtr0086612	Triglyceride	N	0.00120027	43	0.00265503
FBtr0085359	Triglyceride	N	-0.0012016	43	0.00265793
FBtr0077320	Triglyceride	C	-0.0011878	44	0.00265962
FBtr0076015	Pupal_Survival	4	-0.001135	48	0.00266122
FBtr0086191	Sugar	C	-0.0012034	43	0.00266205
FBtr0086563	Weight	N	0.0011613	46	0.00266227
FBtr0083746	Pupal_Survival	N	0.00116187	46	0.00266359
FBtr0079830	Sugar	N	0.00121981	42	0.00266478
FBtr0084958	Triglyceride	F	0.00122093	42	0.00266724
FBtr0082058	Triglyceride	N	-0.001206	43	0.00266766
FBtr0074757	Development_Time	C	-0.0011398	48	0.00267234
FBtr0084355	Triglyceride	4	-0.0012082	43	0.00267256
FBtr0071826	Triglyceride	N	0.00121049	43	0.0026777
FBtr0070435	Larval_Survival	C	-0.001145	48	0.00268453
FBtr0085574	Pupal_Survival	N	0.00117308	46	0.00268937
FBtr0089016	Triglyceride	N	-0.0012159	43	0.00268971
FBtr0075821	Larval_Survival	F	0.00118756	45	0.00269111
FBtr0088141	Sugar	C	0.00121727	43	0.00269277
FBtr0083356	Weight	N	-0.0011784	46	0.00270152
FBtr0086809	Pupal_Survival	C	0.00115316	48	0.00270384
FBtr0075167	Sugar	C	-0.0012232	43	0.00270592
FBtr0085143	Pupal_Survival	C	0.00115778	48	0.00271471
FBtr0070837	Weight	C	0.00115865	48	0.00271675
FBtr0082392	Pupal_Survival	4	0.00115959	48	0.00271895
FBtr0070235	Triglyceride	C	0.00121443	44	0.00271951
FBtr0086053	Sugar	N	0.00124545	42	0.00272097
FBtr0076625	Weight	C	0.00116248	48	0.00272575
FBtr0083201	Triglyceride	N	0.00123443	43	0.00273084
FBtr0079349	Weight	N	0.00119136	46	0.0027314
FBtr0080364	Pupal_Survival	4	0.00116517	48	0.00273207
FBtr0085632	Weight	C	-0.0011653	48	0.00273227
FBtr0076940	Triglyceride	4	-0.0012358	43	0.0027338
FBtr0079372	Weight	N	0.00119335	46	0.002736
FBtr0084925	Development_Time	4	0.00116778	48	0.00273822
FBtr0075559	Sugar	F	0.00128776	40	0.00274132
FBtr0079138	Larval_Survival	F	-0.0012098	45	0.00274175
FBtr0085264	Sugar	C	0.00123935	43	0.00274176
FBtr0082434	Sugar	4	0.00122453	44	0.0027422
FBtr0084327	Triglyceride	C	0.00122455	44	0.00274224
FBtr0070609	Pupal_Survival	4	0.00117044	48	0.00274448
FBtr0087457	Larval_Survival	N	0.00119818	46	0.0027471
FBtr0088970	Development_Time	4	0.00117322	48	0.00275103
FBtr0081632	Development_Time	F	0.00123063	44	0.0027559
FBtr0076430	Triglyceride	N	-0.0012468	43	0.00275822
FBtr0084048	Triglyceride	4	-0.0012475	43	0.00275986
FBtr0082156	Weight	F	-0.0012185	45	0.00276135
FBtr0073852	Sugar	4	-0.0012337	44	0.00276269
FBtr0085084	Weight	C	-0.0011789	48	0.0027643
FBtr0072742	Weight	C	0.00118016	48	0.00276733
FBtr0085344	Weight	N	-0.0012076	46	0.00276878
FBtr0075511	Development_Time	N	-0.0012084	46	0.00277053
FBtr0085128	Pupal_Survival	N	0.0012102	46	0.00277475
FBtr0081233	Weight	C	0.00118334	48	0.00277481
FBtr0087071	Pupal_Survival	N	0.00121077	46	0.00277606
FBtr0075494	Development_Time	C	-0.0011845	48	0.00277757
FBtr0078230	Larval_Survival	N	0.0012121	46	0.00277911
FBtr0072762	Larval_Survival	N	-0.0012122	46	0.00277926
FBtr0081438	Sugar	4	-0.001243	44	0.00278362
FBtr0086675	Larval_Survival	4	-0.0011872	48	0.0027838
FBtr0077570	Larval_Survival	C	0.00118719	48	0.00278388
FBtr0074299	Sugar	N	0.00127516	42	0.00278608
FBtr0085832	Triglyceride	C	-0.0012442	44	0.00278633
FBtr0082475	Triglyceride	4	0.00126029	43	0.00278822
FBtr0100389	Triglyceride	C	0.00124533	44	0.00278892
FBtr0082666	Triglyceride	F	-0.0012765	42	0.00278912
FBtr0073141	Pupal_Survival	N	0.00121648	46	0.00278919
FBtr0082314	Triglyceride	F	0.00127691	42	0.00278992
FBtr0078489	Triglyceride	C	-0.0012466	44	0.0027917
FBtr0072280	Development_Time	F	0.00124941	44	0.00279809
FBtr0086998	Triglyceride	C	-0.0012501	44	0.00279966
FBtr0070435	Triglyceride	4	0.0012655	43	0.00279979
FBtr0074153	Development_Time	N	-0.0012212	46	0.00280016
FBtr0084813	Sugar	4	0.00125067	44	0.00280092
FBtr0075445	Triglyceride	N	0.00126677	43	0.00280262
FBtr0085088	Triglyceride	F	0.00128339	42	0.00280412
FBtr0074853	Pupal_Survival	C	-0.0011979	48	0.00280918
FBtr0070490	Development_Time	C	0.00119982	48	0.0028136
FBtr0074188	Triglyceride	4	-0.0012718	43	0.00281369
FBtr0078489	Pupal_Survival	4	-0.0012004	48	0.00281492
FBtr0078721	Weight	N	-0.0012289	46	0.0028177
FBtr0081990	Pupal_Survival	4	0.0012022	48	0.00281918
FBtr0078047	Triglyceride	F	-0.001291	42	0.00282089
FBtr0072417	Larval_Survival	4	-0.0012042	48	0.00282396
FBtr0070398	Weight	4	0.00120428	48	0.00282409
FBtr0076077	Triglyceride	N	0.00127673	43	0.00282471
FBtr0072984	Larval_Survival	F	-0.0012467	45	0.00282545
FBtr0078217	Development_Time	C	-0.0012074	48	0.00283148
FBtr0074481	Sugar	C	0.00128049	43	0.00283305
FBtr0074750	Development_Time	N	-0.001236	46	0.00283417
FBtr0080952	Larval_Survival	C	0.00120921	48	0.00283568
FBtr0080127	Sugar	N	0.00129833	42	0.00283687
FBtr0086038	Triglyceride	4	-0.0012829	43	0.00283845
FBtr0088255	Weight	4	0.00121466	48	0.00284851
FBtr0072518	Triglyceride	4	-0.0012882	43	0.00285026
FBtr0086720	Sugar	F	-0.0013406	40	0.00285409
FBtr0073818	Development_Time	4	0.00121876	48	0.00285815
FBtr0083307	Triglyceride	N	0.00129307	43	0.00286099
FBtr0073727	Sugar	N	0.0013102	42	0.00286289
FBtr0075825	Triglyceride	N	-0.001294	43	0.00286311
FBtr0084598	Triglyceride	N	0.0012952	43	0.00286572
FBtr0085328	Pupal_Survival	F	-0.001266	45	0.00286954
FBtr0100056	Larval_Survival	F	-0.0012661	45	0.00286966
FBtr0086665	Larval_Survival	C	-0.0012247	48	0.00287218
FBtr0070160	Sugar	C	-0.0012996	43	0.00287558
FBtr0070867	Pupal_Survival	N	0.00125536	46	0.00287862
FBtr0072101	Sugar	C	-0.0013019	43	0.00288056
FBtr0074140	Sugar	N	0.00132051	42	0.00288548
FBtr0084112	Weight	N	-0.0012587	46	0.00288627
FBtr0080487	Weight	F	0.00127519	45	0.00289034
FBtr0087245	Triglyceride	F	0.00132317	42	0.00289132
FBtr0089611	Pupal_Survival	N	-0.0012618	46	0.0028934
FBtr0072241	Pupal_Survival	4	-0.001235	48	0.00289639
FBtr0071079	Pupal_Survival	F	-0.0012785	45	0.00289794
FBtr0077762	Pupal_Survival	4	0.00123735	48	0.00290189
FBtr0072302	Weight	C	0.00123741	48	0.00290204
FBtr0078952	Sugar	C	0.00131199	43	0.00290299
FBtr0087792	Larval_Survival	4	0.00123808	48	0.00290362
FBtr0073219	Weight	F	0.00128112	45	0.00290382
FBtr0074279	Sugar	C	-0.0013124	43	0.00290393
FBtr0086724	Pupal_Survival	4	0.00123886	48	0.00290545
FBtr0071997	Sugar	C	-0.0013136	43	0.00290649
FBtr0005673	Development_Time	C	0.00124114	48	0.0029108
FBtr0083847	Development_Time	C	-0.0012417	48	0.00291215
FBtr0082245	Pupal_Survival	F	0.0012851	45	0.00291287
FBtr0076936	Development_Time	F	-0.001301	44	0.00291402
FBtr0076465	Pupal_Survival	4	0.00124266	48	0.00291437
FBtr0082572	Sugar	F	-0.0013694	40	0.00291574
FBtr0087211	Sugar	4	0.00130212	44	0.00291654
FBtr0071222	Weight	N	0.0012721	46	0.00291715
FBtr0072204	Sugar	F	-0.0013708	40	0.0029187
FBtr0079017	Larval_Survival	C	0.00124468	48	0.00291914
FBtr0088372	Triglyceride	F	0.00133658	42	0.00292073
FBtr0087477	Pupal_Survival	C	-0.0012456	48	0.00292121
FBtr0075063	Sugar	C	-0.0013209	43	0.00292272
FBtr0083255	Triglyceride	C	-0.0013055	44	0.00292411
FBtr0089561	Sugar	F	0.00137362	40	0.00292471
FBtr0079037	Weight	4	0.00124708	48	0.00292478
FBtr0074960	Triglyceride	4	0.00132215	43	0.00292554
FBtr0086779	Pupal_Survival	F	-0.0012908	45	0.00292593
FBtr0073294	Triglyceride	F	0.00133982	42	0.00292783
FBtr0084262	Sugar	N	-0.0013402	42	0.00292859
FBtr0078801	Development_Time	N	-0.0012771	46	0.00292874
FBtr0070779	Weight	C	0.0012491	48	0.00292954
FBtr0085497	Pupal_Survival	F	-0.0012935	45	0.00293188
FBtr0070747	Sugar	4	0.00131003	44	0.00293431
FBtr0077523	Larval_Survival	F	-0.0012955	45	0.00293651
FBtr0082215	Pupal_Survival	4	-0.0012521	48	0.00293654
FBtr0071246	Triglyceride	F	0.00134449	42	0.00293807
FBtr0075373	Larval_Survival	4	0.00125321	48	0.0029392
FBtr0072677	Pupal_Survival	N	0.00128267	46	0.00294147
FBtr0083404	Triglyceride	C	-0.0013134	44	0.00294191
FBtr0075931	Sugar	N	0.00135027	42	0.00295074
FBtr0086838	Pupal_Survival	4	-0.0012583	48	0.00295112
FBtr0080893	Larval_Survival	C	-0.0012585	48	0.00295169
FBtr0076108	Triglyceride	4	0.00133459	43	0.00295315
FBtr0070047	Weight	C	-0.0012616	48	0.00295892
FBtr0076216	Sugar	N	0.00135425	42	0.00295947
FBtr0071351	Development_Time	4	0.00126456	48	0.00296593
FBtr0076615	Triglyceride	N	0.00134073	43	0.0029668
FBtr0080954	Pupal_Survival	C	0.00126501	48	0.00296699
FBtr0076628	Development_Time	F	0.00132477	44	0.00296744
FBtr0070389	Triglyceride	C	-0.001325	44	0.00296794
FBtr0072718	Development_Time	N	0.00129744	46	0.00297544
FBtr0086134	Weight	F	0.00131319	45	0.00297677
FBtr0070623	Larval_Survival	F	-0.0013136	45	0.0029777
FBtr0089514	Triglyceride	F	0.00136341	42	0.00297954
FBtr0075905	Weight	N	-0.0012994	46	0.00297989
FBtr0076747	Development_Time	C	0.00127071	48	0.0029804
FBtr0088434	Sugar	F	0.00140084	40	0.00298285
FBtr0083749	Pupal_Survival	C	-0.001272	48	0.00298347
FBtr0081186	Pupal_Survival	N	-0.0013018	46	0.00298548
FBtr0100070	Pupal_Survival	N	-0.001302	46	0.00298584
FBtr0084107	Weight	F	-0.0013183	45	0.00298835
FBtr0075095	Pupal_Survival	C	0.00127461	48	0.00298956
FBtr0079201	Larval_Survival	F	0.00131917	45	0.00299037
FBtr0071988	Pupal_Survival	4	-0.0012761	48	0.0029931
FBtr0088197	Sugar	4	0.00133635	44	0.00299347
FBtr0075985	Sugar	F	0.00140586	40	0.00299359
FBtr0080984	Sugar	C	-0.0013545	43	0.00299727
FBtr0082475	Larval_Survival	C	-0.0012779	48	0.00299737
FBtr0086747	Triglyceride	C	0.00133896	44	0.00299934
FBtr0087575	Triglyceride	N	-0.0013556	43	0.00299989
FBtr0087740	Weight	N	-0.0013095	46	0.00300312
FBtr0070829	Weight	F	0.00132492	45	0.00300344
FBtr0072099	Sugar	N	0.00137591	42	0.00300696
FBtr0073516	Triglyceride	C	0.00134364	44	0.00300985
FBtr0077849	Weight	F	0.00132943	45	0.00301371
FBtr0073633	Triglyceride	N	0.00136228	43	0.00301464
FBtr0084326	Larval_Survival	4	-0.0012858	48	0.00301595
FBtr0072602	Sugar	N	-0.0013804	42	0.00301682
FBtr0081348	Larval_Survival	N	-0.001316	46	0.00301808
FBtr0078822	Larval_Survival	4	0.00128728	48	0.00301939
FBtr0089548	Pupal_Survival	N	-0.0013168	46	0.00302001
FBtr0086114	Pupal_Survival	4	-0.0012877	48	0.00302047
FBtr0076236	Weight	N	0.00131923	46	0.00302559
FBtr0071906	Development_Time	C	-0.0012903	48	0.00302645
FBtr0081323	Weight	C	0.00129139	48	0.00302907
FBtr0084814	Pupal_Survival	4	0.00129172	48	0.00302983
FBtr0091705	Weight	N	-0.0013211	46	0.00302984
FBtr0081480	Weight	4	-0.0012918	48	0.00302999
FBtr0076179	Triglyceride	C	-0.0013532	44	0.00303132
FBtr0083461	Pupal_Survival	4	0.00129284	48	0.00303248
FBtr0081143	Development_Time	F	0.00135534	44	0.00303616
FBtr0079918	Development_Time	4	0.00129473	48	0.00303693
FBtr0079549	Weight	N	0.00132528	46	0.00303951
FBtr0080016	Development_Time	C	0.00129625	48	0.00304051
FBtr0085326	Weight	F	0.00134242	45	0.00304325
FBtr0078553	Weight	4	-0.0013019	48	0.00305378
FBtr0086116	Pupal_Survival	N	-0.0013342	46	0.00306
FBtr0085584	Sugar	4	-0.0013681	44	0.00306489
FBtr0084033	Sugar	N	-0.0014027	42	0.00306564
FBtr0084154	Pupal_Survival	4	-0.0013073	48	0.0030666
FBtr0080165	Development_Time	F	-0.0013709	44	0.0030711
FBtr0081749	Larval_Survival	F	0.00135545	45	0.00307289
FBtr0082430	Pupal_Survival	C	0.00131024	48	0.00307343
FBtr0080483	Development_Time	4	-0.001311	48	0.00307514
FBtr0084927	Sugar	F	0.0014446	40	0.00307637
FBtr0073066	Triglyceride	C	0.00137528	44	0.00308099
FBtr0087792	Larval_Survival	F	-0.0013596	45	0.00308241
FBtr0084953	Weight	N	0.00134573	46	0.00308658
FBtr0089361	Weight	N	0.00134768	46	0.00309107
FBtr0087478	Triglyceride	4	0.00139733	43	0.00309249
FBtr0074615	Triglyceride	F	-0.0014152	42	0.00309318
FBtr0084881	Weight	C	0.00132043	48	0.00309743
FBtr0075395	Larval_Survival	4	0.0013209	48	0.00309853
FBtr0071288	Weight	N	-0.0013524	46	0.00310205
FBtr0075512	Larval_Survival	C	-0.0013224	48	0.00310213
FBtr0084068	Larval_Survival	F	-0.0013685	45	0.0031025
FBtr0088984	Weight	N	0.00135291	46	0.00310312
FBtr0073644	Larval_Survival	N	-0.0013532	46	0.00310377
FBtr0071197	Pupal_Survival	4	0.00132323	48	0.00310401
FBtr0083770	Larval_Survival	F	0.00136932	45	0.00310445
FBtr0070960	Pupal_Survival	N	0.00135415	46	0.00310596
FBtr0079249	Sugar	C	0.00140426	43	0.00310788
FBtr0076166	Pupal_Survival	C	-0.0013254	48	0.0031091
FBtr0073576	Weight	4	0.00132579	48	0.00311005
FBtr0078891	Development_Time	F	-0.0013888	44	0.0031113
FBtr0081861	Sugar	N	-0.0014243	42	0.0031131
FBtr0073651	Weight	C	-0.0013272	48	0.00311331
FBtr0088785	Development_Time	4	-0.0013272	48	0.00311341
FBtr0084370	Sugar	C	-0.0014082	43	0.00311669
FBtr0084230	Sugar	F	0.00146571	40	0.00312148
FBtr0075679	Sugar	C	0.00141064	43	0.00312204
FBtr0084319	Triglyceride	N	-0.001411	43	0.00312277
FBtr0077699	Triglyceride	4	0.00141384	43	0.00312915
FBtr0087645	Larval_Survival	N	-0.0013646	46	0.00312997
FBtr0087054	Triglyceride	F	0.00143207	42	0.00313013
FBtr0078454	Triglyceride	C	0.00139731	44	0.00313051
FBtr0074915	Pupal_Survival	4	0.00133526	48	0.00313233
FBtr0088463	Weight	C	-0.0013362	48	0.00313458
FBtr0077965	Triglyceride	F	-0.0014346	42	0.00313575
FBtr0082611	Weight	C	0.00133771	48	0.0031381
FBtr0088141	Triglyceride	4	-0.0014184	43	0.00313931
FBtr0077516	Larval_Survival	4	-0.0013384	48	0.00313979
FBtr0082374	Weight	4	-0.0013397	48	0.00314283
FBtr0075714	Triglyceride	N	-0.0014225	43	0.00314849
FBtr0078918	Triglyceride	C	-0.0014088	44	0.00315626
FBtr0073578	Weight	C	0.00134587	48	0.00315732
FBtr0075297	Larval_Survival	N	-0.0013769	46	0.00315828
FBtr0082386	Weight	C	-0.0013466	48	0.003159
FBtr0072350	Weight	4	-0.0013476	48	0.00316148
FBtr0070675	Larval_Survival	N	-0.0013783	46	0.00316152
FBtr0074462	Triglyceride	C	0.00141201	44	0.00316356
FBtr0078338	Triglyceride	F	0.00144769	42	0.0031644
FBtr0085368	Triglyceride	F	-0.0014477	42	0.00316452
FBtr0080524	Sugar	N	-0.0014489	42	0.00316702
FBtr0070899	Pupal_Survival	F	0.00139817	45	0.0031701
FBtr0073152	Triglyceride	N	0.00143275	43	0.00317115
FBtr0070681	Development_Time	C	-0.0013522	48	0.00317227
FBtr0082358	Development_Time	N	-0.0013837	46	0.00317409
FBtr0084213	Larval_Survival	N	0.00138387	46	0.00317439
FBtr0081573	Triglyceride	F	-0.0014528	42	0.00317557
FBtr0072409	Weight	F	-0.0014011	45	0.00317667
FBtr0086837	Pupal_Survival	C	-0.0013559	48	0.00318091
FBtr0089392	Pupal_Survival	F	0.00140367	45	0.00318261
FBtr0086145	Sugar	F	-0.0014958	40	0.00318576
FBtr0079100	Triglyceride	C	-0.0014221	44	0.00318628
FBtr0072085	Triglyceride	N	-0.0014397	43	0.00318652
FBtr0070389	Pupal_Survival	F	-0.0014061	45	0.00318808
FBtr0089920	Sugar	4	-0.0014245	44	0.00319162
FBtr0084832	Sugar	N	0.00146261	42	0.00319714
FBtr0089486	Pupal_Survival	4	0.00136385	48	0.00319964
FBtr0086163	Weight	4	-0.001364	48	0.00320002
FBtr0083678	Triglyceride	N	-0.0014462	43	0.00320106
FBtr0082537	Pupal_Survival	4	0.00136445	48	0.00320106
FBtr0081820	Sugar	4	0.00143065	44	0.00320548
FBtr0086614	Larval_Survival	N	-0.0013988	46	0.00320872
FBtr0071005	Triglyceride	F	-0.0014689	42	0.003211
FBtr0085502	Triglyceride	N	-0.0014515	43	0.00321288
FBtr0079012	Sugar	4	-0.001434	44	0.00321312
FBtr0072052	Pupal_Survival	F	-0.0014178	45	0.0032147
FBtr0071867	Triglyceride	N	-0.0014525	43	0.00321514
FBtr0083272	Sugar	N	0.00147136	42	0.00321632
FBtr0075093	Sugar	N	-0.0014725	42	0.00321881
FBtr0075768	Triglyceride	N	-0.001455	43	0.00322063
FBtr0079127	Triglyceride	4	0.00145613	43	0.0032231
FBtr0082128	Sugar	4	0.0014408	44	0.0032283
FBtr0083346	Pupal_Survival	4	0.00137608	48	0.00322845
FBtr0077360	Triglyceride	N	-0.0014587	43	0.00322871
FBtr0085822	Pupal_Survival	4	0.00137749	48	0.00323177
FBtr0081918	Pupal_Survival	4	-0.0013798	48	0.00323722
FBtr0100208	Larval_Survival	4	-0.0013801	48	0.0032379
FBtr0071394	Larval_Survival	C	-0.0013802	48	0.00323825
FBtr0076407	Triglyceride	4	0.00146335	43	0.00323913
FBtr0078096	Development_Time	N	-0.0014124	46	0.00324006
FBtr0078869	Weight	N	0.00141328	46	0.00324209
FBtr0087389	Triglyceride	F	0.00148332	42	0.00324258
FBtr0084431	Triglyceride	F	-0.0014844	42	0.00324504
FBtr0072131	Triglyceride	C	-0.0014495	44	0.00324793
FBtr0084544	Sugar	4	-0.0014497	44	0.00324822
FBtr0079788	Sugar	N	0.00149064	42	0.00325863
FBtr0089791	Weight	C	0.00138987	48	0.00326093
FBtr0073008	Larval_Survival	4	0.0013907	48	0.00326287
FBtr0071616	Sugar	4	0.00145758	44	0.00326604
FBtr0086587	Development_Time	F	0.00145938	44	0.00327009
FBtr0084900	Weight	C	0.00139386	48	0.00327031
FBtr0088684	Weight	N	0.00142763	46	0.00327513
FBtr0076698	Pupal_Survival	N	0.00142862	46	0.00327741
FBtr0074807	Pupal_Survival	N	-0.0014294	46	0.00327928
FBtr0081041	Weight	4	-0.0013987	48	0.00328173
FBtr0074784	Development_Time	4	0.00139873	48	0.00328178
FBtr0080603	Weight	C	0.00139983	48	0.00328437
FBtr0085450	Pupal_Survival	4	0.00139996	48	0.00328469
FBtr0079601	Sugar	F	0.00154208	40	0.00328475
FBtr0080843	Triglyceride	4	0.0014856	43	0.00328857
FBtr0075880	Larval_Survival	N	-0.0014341	46	0.00329007
FBtr0070121	Triglyceride	4	-0.0014884	43	0.0032949
FBtr0080815	Larval_Survival	N	-0.0014362	46	0.00329493
FBtr0100863	Sugar	F	0.00154763	40	0.00329661
FBtr0071009	Larval_Survival	N	0.00143835	46	0.00329983
FBtr0073546	Triglyceride	4	0.00149118	43	0.00330097
FBtr0071342	Sugar	F	-0.0015498	40	0.00330117
FBtr0079357	Weight	4	0.00140796	48	0.00330352
FBtr0081358	Development_Time	N	-0.0014403	46	0.00330425
FBtr0085811	Sugar	4	0.00147485	44	0.0033049
FBtr0074921	Triglyceride	F	0.00151351	42	0.00330883
FBtr0074459	Larval_Survival	4	-0.0014112	48	0.00331123
FBtr0080760	Triglyceride	C	0.00147913	44	0.00331451
FBtr0079949	Triglyceride	4	-0.0014974	43	0.00331483
FBtr0078769	Sugar	N	0.00151647	42	0.00331531
FBtr0072501	Larval_Survival	4	0.00141322	48	0.00331592
FBtr0085728	Larval_Survival	N	0.00144611	46	0.00331769
FBtr0073533	Sugar	N	-0.001518	42	0.00331859
FBtr0076698	Pupal_Survival	C	0.0014153	48	0.00332083
FBtr0089463	Triglyceride	F	-0.0015197	42	0.00332232
FBtr0074777	Sugar	C	0.00150129	43	0.00332345
FBtr0086257	Pupal_Survival	4	0.00141738	48	0.00332571
FBtr0078905	Pupal_Survival	4	-0.0014175	48	0.00332607
FBtr0089439	Pupal_Survival	C	0.00141777	48	0.00332663
FBtr0085085	Larval_Survival	F	-0.0014679	45	0.00332876
FBtr0075445	Triglyceride	4	0.00150373	43	0.00332886
FBtr0078836	Pupal_Survival	F	-0.001468	45	0.00332908
FBtr0085523	Pupal_Survival	N	-0.0014513	46	0.00332966
FBtr0089355	Triglyceride	N	0.00150636	43	0.0033347
FBtr0078874	Triglyceride	4	-0.0015085	43	0.0033395
FBtr0071197	Weight	N	0.0014567	46	0.00334209
FBtr0100509	Triglyceride	C	-0.001492	44	0.00334336
FBtr0084756	Larval_Survival	C	0.00142558	48	0.00334503
FBtr0071832	Development_Time	4	0.0014258	48	0.00334554
FBtr0079550	Triglyceride	F	-0.0015312	42	0.00334761
FBtr0075360	Sugar	N	-0.0015332	42	0.00335203
FBtr0081418	Weight	4	-0.0014286	48	0.00335214
FBtr0084213	Triglyceride	N	0.00151452	43	0.00335283
FBtr0075825	Weight	C	-0.0014289	48	0.00335286
FBtr0088521	Pupal_Survival	4	-0.0014303	48	0.00335614
FBtr0083023	Larval_Survival	N	-0.0014638	46	0.00335835
FBtr0075374	Pupal_Survival	4	0.00143175	48	0.00335956
FBtr0081640	Pupal_Survival	N	0.00146457	46	0.0033602
FBtr0084378	Sugar	F	0.00157861	40	0.00336286
FBtr0083523	Weight	C	-0.0014342	48	0.00336532
FBtr0081376	Development_Time	4	-0.0014345	48	0.00336597
FBtr0072877	Development_Time	4	0.00143559	48	0.00336861
FBtr0082570	Triglyceride	4	0.00152189	43	0.00336921
FBtr0072405	Larval_Survival	F	-0.0014861	45	0.00337013
FBtr0079664	Sugar	F	0.00158477	40	0.00337602
FBtr0070970	Larval_Survival	C	0.00143966	48	0.00337819
FBtr0072924	Triglyceride	4	-0.0015263	43	0.00337908
FBtr0079516	Triglyceride	F	-0.0015468	42	0.00338179
FBtr0081157	Development_Time	4	0.00144202	48	0.00338375
FBtr0072541	Sugar	N	0.00154867	42	0.00338599
FBtr0085151	Weight	N	-0.0014761	46	0.00338682
FBtr0079472	Sugar	C	0.00152994	43	0.00338711
FBtr0078037	Pupal_Survival	N	0.00147715	46	0.00338919
FBtr0075768	Weight	C	0.0014444	48	0.00338936
FBtr0081250	Triglyceride	N	0.00153355	43	0.00339512
FBtr0073471	Development_Time	4	-0.0014475	48	0.00339666
FBtr0071312	Pupal_Survival	F	-0.0014989	45	0.00339935
FBtr0085124	Development_Time	4	-0.0014487	48	0.00339937
FBtr0089346	Pupal_Survival	F	0.00149934	45	0.00340036
FBtr0075508	Development_Time	C	-0.0014491	48	0.00340038
FBtr0076991	Larval_Survival	4	-0.0014492	48	0.00340057
FBtr0079997	Pupal_Survival	C	0.0014492	48	0.00340067
FBtr0075271	Triglyceride	4	0.00153625	43	0.00340114
FBtr0086480	Triglyceride	F	0.00155613	42	0.00340235
FBtr0087454	Pupal_Survival	F	-0.0015005	45	0.00340294
FBtr0079713	Pupal_Survival	N	-0.0014847	46	0.00340651
FBtr0075894	Development_Time	N	0.00148503	46	0.00340732
FBtr0074073	Larval_Survival	F	-0.0015024	45	0.00340735
FBtr0073016	Pupal_Survival	4	-0.0014521	48	0.00340753
FBtr0088159	Weight	4	0.00145223	48	0.00340781
FBtr0081893	Weight	F	0.00150343	45	0.00340968
FBtr0077189	Sugar	4	-0.001523	44	0.00341324
FBtr0078956	Pupal_Survival	4	0.0014548	48	0.00341386
FBtr0072907	Development_Time	N	-0.0014888	46	0.00341609
FBtr0078227	Pupal_Survival	4	-0.0014566	48	0.00341812
FBtr0089056	Triglyceride	N	0.00154391	43	0.00341816
FBtr0086088	Sugar	F	0.0016047	40	0.00341864
FBtr0076721	Weight	N	0.00149377	46	0.00342747
FBtr0076261	Larval_Survival	C	-0.0014613	48	0.00342925
FBtr0072949	Pupal_Survival	F	-0.0015127	45	0.00343077
FBtr0070126	Larval_Survival	C	-0.001462	48	0.00343093
FBtr0075702	Weight	C	0.00146293	48	0.00343302
FBtr0081143	Larval_Survival	N	0.00149678	46	0.0034344
FBtr0072592	Triglyceride	C	-0.0015325	44	0.00343465
FBtr0072284	Weight	4	-0.0014639	48	0.00343521
FBtr0078786	Larval_Survival	N	-0.0014986	46	0.00343867
FBtr0087018	Sugar	F	0.00161484	40	0.00344034
FBtr0088885	Development_Time	4	0.00146612	48	0.00344054
FBtr0078140	Larval_Survival	F	0.00151769	45	0.00344216
FBtr0082474	Weight	F	-0.001518	45	0.00344291
FBtr0083087	Weight	N	-0.0015014	46	0.00344493
FBtr0077915	Larval_Survival	4	0.00146924	48	0.00344787
FBtr0079356	Pupal_Survival	4	0.00147029	48	0.00345036
FBtr0084976	Sugar	F	-0.0016205	40	0.00345251
FBtr0085476	Pupal_Survival	4	-0.0014716	48	0.00345341
FBtr0070981	Pupal_Survival	N	0.00150559	46	0.0034547
FBtr0078848	Sugar	4	-0.0015415	44	0.00345474
FBtr0072337	Weight	N	0.00150627	46	0.00345625
FBtr0088142	Triglyceride	C	0.00154231	44	0.00345665
FBtr0076160	Larval_Survival	F	-0.0015252	45	0.00345925
FBtr0088035	Triglyceride	4	-0.0015626	43	0.00345963
FBtr0071351	Sugar	4	-0.0015437	44	0.00345979
FBtr0081517	Development_Time	4	-0.0014744	48	0.00346004
FBtr0088372	Larval_Survival	C	-0.0014748	48	0.00346109
FBtr0086482	Triglyceride	C	-0.0015445	44	0.00346164
FBtr0075509	Larval_Survival	C	0.0014754	48	0.00346238
FBtr0087324	Larval_Survival	4	0.00147556	48	0.00346277
FBtr0073242	Development_Time	F	-0.0015457	44	0.00346436
FBtr0084766	Pupal_Survival	4	-0.0014765	48	0.00346505
FBtr0073447	Triglyceride	4	-0.0015657	43	0.00346664
FBtr0100230	Triglyceride	F	-0.0015856	42	0.00346701
FBtr0076838	Weight	N	0.00151149	46	0.00346828
FBtr0072789	Development_Time	4	-0.0014785	48	0.00346973
FBtr0076078	Weight	N	-0.0015133	46	0.00347257
FBtr0072048	Pupal_Survival	F	0.00153559	45	0.00348292
FBtr0070076	Triglyceride	4	0.00157361	43	0.00348418
FBtr0086832	Sugar	F	0.00163584	40	0.00348525
FBtr0076529	Triglyceride	F	0.00159471	42	0.00348705
FBtr0084458	Weight	4	0.00148592	48	0.00348717
FBtr0075223	Triglyceride	F	0.00159804	42	0.00349435
FBtr0100232	Weight	N	-0.001523	46	0.00349474
FBtr0080911	Weight	C	0.00148914	48	0.00349475
FBtr0071894	Weight	F	-0.0015409	45	0.00349501
FBtr0074041	Sugar	C	-0.0015794	43	0.0034971
FBtr0078359	Sugar	4	-0.0015608	44	0.00349815
FBtr0079247	Larval_Survival	F	0.00154363	45	0.00350122
FBtr0086211	Pupal_Survival	4	-0.001493	48	0.00350384
FBtr0077064	Larval_Survival	N	-0.0015275	46	0.00350509
FBtr0070987	Weight	N	-0.001528	46	0.00350641
FBtr0070876	Weight	N	0.00152817	46	0.00350671
FBtr0071739	Development_Time	4	0.00149539	48	0.00350948
FBtr0078798	Triglyceride	F	0.00160595	42	0.00351171
FBtr0074975	Triglyceride	F	-0.0016073	42	0.00351475
FBtr0084903	Triglyceride	F	-0.0016088	42	0.00351795
FBtr0083048	Weight	N	0.00153419	46	0.00352059
FBtr0080884	Weight	N	0.00153451	46	0.00352133
FBtr0080116	Larval_Survival	4	0.00150068	48	0.00352196
FBtr0080732	Triglyceride	F	-0.0016127	42	0.00352659
FBtr0087641	Larval_Survival	F	0.00155494	45	0.00352698
FBtr0076622	Triglyceride	C	-0.0015741	44	0.0035283
FBtr0086927	Weight	F	-0.0015561	45	0.00352973
FBtr0084994	Larval_Survival	F	0.0015568	45	0.00353121
FBtr0073776	Triglyceride	F	-0.0016152	42	0.00353203
FBtr0073675	Triglyceride	F	0.00161577	42	0.00353328
FBtr0080667	Development_Time	C	0.00150562	48	0.00353359
FBtr0079696	Development_Time	C	0.00150605	48	0.00353462
FBtr0076896	Sugar	N	-0.0016167	42	0.00353543
FBtr0085440	Weight	C	0.00150853	48	0.00354044
FBtr0076591	Weight	4	-0.0015087	48	0.00354094
FBtr0078847	Triglyceride	F	0.00161974	42	0.00354199
FBtr0070416	Triglyceride	C	0.00158079	44	0.00354325
FBtr0071487	Triglyceride	F	-0.001621	42	0.00354477
FBtr0080003	Larval_Survival	F	0.00156282	45	0.00354492
FBtr0079485	Development_Time	4	-0.0015123	48	0.00354937
FBtr0082288	Pupal_Survival	4	-0.0015127	48	0.00355035
FBtr0084787	Larval_Survival	C	0.00151284	48	0.0035506
FBtr0075552	Development_Time	N	0.00154772	46	0.00355175
FBtr0070088	Pupal_Survival	4	-0.0015142	48	0.0035537
FBtr0085894	Triglyceride	N	-0.0016057	43	0.00355546
FBtr0078330	Pupal_Survival	4	0.00151523	48	0.00355624
FBtr0073040	Triglyceride	C	0.00158682	44	0.00355681
FBtr0087004	Development_Time	N	-0.00155	46	0.00355712
FBtr0073170	Pupal_Survival	F	0.00156883	45	0.00355861
FBtr0075657	Development_Time	C	0.00151644	48	0.0035591
FBtr0071828	Weight	N	0.00155147	46	0.0035604
FBtr0078461	Triglyceride	C	-0.0015887	44	0.00356114
FBtr0080471	Sugar	F	-0.0016722	40	0.00356293
FBtr0070373	Pupal_Survival	F	-0.0015722	45	0.00356631
FBtr0085577	Sugar	N	-0.0016322	42	0.00356939
FBtr0076371	Pupal_Survival	4	0.00152131	48	0.00357057
FBtr0083123	Triglyceride	F	-0.0016338	42	0.00357291
FBtr0072971	Sugar	F	-0.0016795	40	0.0035786
FBtr0085170	Development_Time	N	-0.001562	46	0.00358459
FBtr0077084	Weight	F	-0.001581	45	0.00358635
FBtr0077113	Triglyceride	F	-0.0016405	42	0.00358764
FBtr0071947	Sugar	N	0.00164155	42	0.00358988
FBtr0071470	Weight	F	0.0015833	45	0.00359158
FBtr0087573	Sugar	C	0.00162264	43	0.00359319
FBtr0083527	Development_Time	N	-0.0015658	46	0.00359352
FBtr0081843	Pupal_Survival	4	-0.0015317	48	0.00359514
FBtr0085938	Weight	N	0.00156952	46	0.00360199
FBtr0076846	Weight	F	0.00158788	45	0.00360201
FBtr0071844	Development_Time	4	0.00153567	48	0.00360442
FBtr0073779	Sugar	N	0.00164857	42	0.0036053
FBtr0079797	Triglyceride	F	0.00164987	42	0.00360816
FBtr0075063	Weight	F	0.00159081	45	0.00360867
FBtr0076847	Sugar	F	-0.0016936	40	0.00360884
FBtr0071531	Pupal_Survival	4	-0.0015396	48	0.00361368
FBtr0079304	Development_Time	F	0.00161274	44	0.00361517
FBtr0087262	Triglyceride	N	-0.0016326	43	0.0036153
FBtr0071064	Larval_Survival	F	0.0015938	45	0.00361548
FBtr0074457	Weight	F	-0.0015954	45	0.00361921
FBtr0083721	Weight	C	-0.0015433	48	0.0036225
FBtr0082408	Development_Time	4	-0.0015436	48	0.00362317
FBtr0076734	Sugar	F	-0.0017008	40	0.00362431
FBtr0073642	Larval_Survival	C	-0.0015448	48	0.003626
FBtr0072139	Weight	4	-0.0015453	48	0.00362722
FBtr0087383	Larval_Survival	4	0.00154558	48	0.00362776
FBtr0079005	Sugar	4	0.00161959	44	0.00363057
FBtr0078755	Pupal_Survival	C	0.00154726	48	0.00363173
FBtr0078323	Pupal_Survival	C	0.00154854	48	0.00363474
FBtr0073407	Triglyceride	C	-0.0016215	44	0.00363484
FBtr0077123	Weight	4	-0.0015492	48	0.00363626
FBtr0100537	Triglyceride	F	0.0016628	42	0.00363654
FBtr0085191	Sugar	F	0.00170694	40	0.00363736
FBtr0088242	Larval_Survival	N	0.00158512	46	0.00363794
FBtr0083367	Larval_Survival	F	0.00160424	45	0.00363927
FBtr0087026	Weight	N	0.00158653	46	0.00364118
FBtr0078035	Development_Time	F	-0.0016247	44	0.00364218
FBtr0074176	Pupal_Survival	N	0.00158777	46	0.00364405
FBtr0073178	Triglyceride	4	-0.001646	43	0.0036452
FBtr0070863	Development_Time	4	0.00155387	48	0.00364732
FBtr0077454	Sugar	C	-0.0016489	43	0.0036516
FBtr0085581	Sugar	N	0.00167051	42	0.00365348
FBtr0086572	Sugar	4	0.00163031	44	0.0036547
FBtr0084441	Weight	C	-0.001558	48	0.00365698
FBtr0078076	Larval_Survival	4	0.00156046	48	0.00366285
FBtr0086502	Larval_Survival	F	0.00161546	45	0.00366483
FBtr0078155	Larval_Survival	4	0.00156412	48	0.00367146
FBtr0071811	Sugar	N	-0.0016799	42	0.00367411
FBtr0087494	Weight	N	-0.0016015	46	0.00367566
FBtr0086570	Weight	F	0.00162043	45	0.00367614
FBtr0084644	Larval_Survival	4	-0.0015661	48	0.00367619
FBtr0078464	Sugar	C	0.00166053	43	0.00367744
FBtr0100348	Sugar	C	-0.0016615	43	0.00367951
FBtr0086533	Larval_Survival	4	0.00156808	48	0.00368081
FBtr0070308	Development_Time	4	-0.0015682	48	0.00368116
FBtr0075386	Pupal_Survival	N	-0.0016055	46	0.00368483
FBtr0083948	Larval_Survival	N	-0.0016062	46	0.00368643
FBtr0100250	Sugar	C	0.00166468	43	0.00368667
FBtr0072464	Weight	F	-0.001628	45	0.00369333
FBtr0078529	Sugar	4	-0.0016476	44	0.00369373
FBtr0073998	Development_Time	C	0.00157498	48	0.00369706
FBtr0083667	Larval_Survival	4	0.00157601	48	0.0036995
FBtr0081191	Development_Time	C	0.00157624	48	0.00370004
FBtr0086834	Sugar	N	0.00169232	42	0.00370138
FBtr0086275	Triglyceride	N	-0.0016731	43	0.00370535
FBtr0082936	Pupal_Survival	4	-0.0015793	48	0.00370727
FBtr0083187	Weight	C	-0.0015798	48	0.00370834
FBtr0079268	Triglyceride	4	0.00167512	43	0.00370987
FBtr0083840	Triglyceride	4	-0.0016766	43	0.00371326
FBtr0079733	Weight	C	-0.0015821	48	0.00371396
FBtr0076042	Development_Time	F	-0.0016573	44	0.00371554
FBtr0082692	Triglyceride	C	0.00165831	44	0.00371773
FBtr0073766	Sugar	N	0.0017008	42	0.00372001
FBtr0078785	Triglyceride	F	-0.0017013	42	0.00372104
FBtr0088425	Larval_Survival	N	0.00162278	46	0.00372473
FBtr0071141	Pupal_Survival	4	-0.0015875	48	0.00372653
FBtr0089128	Larval_Survival	4	-0.0015879	48	0.00372763
FBtr0085037	Weight	C	0.00158945	48	0.00373118
FBtr0086765	Sugar	4	0.00166453	44	0.00373175
FBtr0080251	Weight	C	-0.0015913	48	0.00373552
FBtr0089092	Pupal_Survival	4	-0.0015916	48	0.0037362
FBtr0072519	Triglyceride	F	0.00170825	42	0.00373638
FBtr0074614	Triglyceride	C	0.00166674	44	0.00373672
[truncated: 277,601 more rows]
