# Supplementary material for: Metabolomic and Gene Expression Profiles Exhibit Modular Genetic and Dietary Structure Linking Metabolic Syndrome Phenotypes in Drosophila
Source: G3 (Bethesda). 2015 Nov 3;5(12):2817–29. doi: 10.1534/g3.115.023564 (PMC4683653; doi:10.1534/g3.115.023564)
Supplement: Supporting Information [file supp_g3.115.023564_File_S6.xlsx]

## Sheet: Sheet1
Metabolite	Trait	Diet	Correlation	NLP
Target_0081	Sugar	4	-0.425431	2.73117
Target_0176	Sugar	F	-0.418219	2.46334
Target_0281	Sugar	N	0.367959	2.06733
Target_0349	Sugar	C	0.400129	2.48257
Target_0401	Sugar	F	0.374005	2.12727
Target_0421	Sugar	4	0.415418	2.61366
Target_0426	Sugar	F	0.386386	2.25351
Target_0428	Sugar	F	-0.388975	2.2805
Target_0595	Sugar	C	-0.429922	2.83323
Target_0793	Sugar	F	0.385158	2.24077
Target_1049	Sugar	4	-0.427632	2.46998
Target_0033	Triglyceride	F	-0.367148	2.16464
Target_0074	Triglyceride	F	-0.428139	2.85905
Target_0108	Triglyceride	4	-0.441766	2.87962
Target_0108	Triglyceride	N	0.363786	2.33516
Target_0437	Triglyceride	C	0.386716	2.37356
Target_0556	Triglyceride	N	0.348317	2.22596
Target_0595	Triglyceride	N	0.442005	3.28958
Target_0611	Triglyceride	N	-0.463387	3.77121
Target_0664	Triglyceride	N	0.417808	3.09306
Target_0791	Triglyceride	F	-0.366862	2.16167
Target_0057	Weight	C	-0.348636	2.10426
Target_0131	Weight	N	-0.458229	3.74407
Target_0131	Weight	F	-0.342889	2.01408
Target_0216	Weight	4	-0.354882	2.13788
Target_0240	Weight	N	-0.481696	4.19276
Target_0349	Weight	F	-0.437258	3.02414
Target_0370	Weight	N	0.375157	2.39421
Target_0374	Weight	F	-0.395909	2.59778
Target_0416	Weight	F	-0.34574	2.04309
Target_0426	Weight	4	-0.410354	2.77396
Target_0426	Weight	F	-0.349373	2.08044
Target_0450	Weight	4	-0.356408	2.15397
Target_0479	Weight	N	-0.323215	2.01005
Target_0526	Weight	N	0.353043	2.27918
Target_0554	Weight	N	-0.329616	2.05094
Target_0556	Weight	4	0.343547	2.02076
Target_0678	Weight	C	-0.378815	2.43611
Target_0678	Weight	F	-0.353802	2.12653
Target_0776	Weight	N	0.332811	2.11377
Target_0779	Weight	F	-0.365026	2.03866
Target_0791	Weight	F	-0.359035	2.18183
Target_0791	Weight	N	-0.338501	2.17678
Target_0813	Weight	N	0.409852	3.02723
Target_0850	Weight	F	0.347588	2.06204
Target_1014	Weight	N	0.345328	2.19271
Target_1067	Weight	F	0.40607	2.72089
Target_1154	Weight	F	0.382235	2.43801
