# Supplementary material for: Metabolomic and Gene Expression Profiles Exhibit Modular Genetic and Dietary Structure Linking Metabolic Syndrome Phenotypes in Drosophila
Source: G3 (Bethesda). 2015 Nov 3;5(12):2817–29. doi: 10.1534/g3.115.023564 (PMC4683653; doi:10.1534/g3.115.023564)
Supplement: Supporting Information [file supp_g3.115.023564_File_S7.txt]

Target	best nist hit	Likely Category	likely ID	confirmed ID	RT	RI
Target_0033	3,6-Dioxa-2,7-disilaoctane, 2,2,4,7,7-pentamethyl	alcohol			5.7638	1041
Target_0039	Propanoic acid, 2-[(trimethylsilyl)oxy]-, trimethylsilyl ester	carboxylic acid	propanoic acid	propanoic acid	5.9164	1050
Target_0043	Urea, tetramethyl-	amino acid	urea or alanine	urea or alanine	6.23	1068
Target_0057	N,O-Bis-(trimethylsilyl)alanine	amino acid	alanine	alanine	6.6362	1092
Target_0074	Glycine, N-(trimethylsilyl)-, trimethylsilyl ester	amino acid	glycine	glycine	7.0245	1115
Target_0081	bis-(2-methoxy-propyl)-methyl-amine	amine			7.3469	1134
Target_0094	Hexamethylcyclohexane-1,3,5-trione	carboxylic acid			7.7662	1158
Target_0105	Phosphoric acid, bis(trimethylsilyl)monomethyl ester	phosphoric acid	phosphoric acid	phosphoric acid	8.0294	1174
Target_0108	Malonyldiamide, N,N'-bis(trimethylsilyl)-	amide	Malonyldiamide		8.1073	1178
Target_0114	á-Amino isobutyric acid, bis(trimethylsilyl)-	amino acid	2-methylalanine		8.2341	1186
Target_0121	1,1,1,3,5,5,7,7,7-Nonamethyl-3-(trimethylsiloxy)tetrasiloxane	silicone contamination			8.4534	1199
Target_0122	2-Naphthyl octanoate	aromatic fatty acid			8.4768	1200
Target_0123	Pipecolic acid-monotms	amino acid			8.5065	1202
Target_0124	: L-Valine, N-(trimethylsilyl)-, trimethylsilyl	amino acid	valine	valine	8.55	1204
Target_0125	Phosphonic acid, [2-[(trimethylsilyl)amino]ethyl]-, bis(	aminomonophosphate			8.5901	1207
Target_0131	Glycine, N-formyl-, trimethylsilyl ester	amino acid	glycine	glycine	8.8443	1222
Target_0141	Silanol, trimethyl-, phosphate (3:1)	phosphate			9.2208	1244
Target_0145	Silane, (heptyloxy)trimethyl-	alcohol	1-heptanol		9.3672	1253
Target_0146	Carbamic acid,(trimethylsilyl),(trimethylsilyloxy)	amino acid	serine	serine	9.3914	1254
Target_0148	Trimethylsilyl ether of glycerol	glycerol	glycerol	glycerol	9.4669	1259
Target_0149	1,8-Naphthyridine, 2,4-dimethyl	amino acid	leucine	leucine	9.5083	1261
Target_0151	Silanol, trimethyl-, phosphate (3:1)	phosphoric acid	phosphoric acid	phosphoric acid	9.5404	1263
Target_0162	L-Isoleucine, N-(trimethylsilyl)-, trimethylsilyl	amino acid	isoleucine	isoleucine	9.8107	1279
Target_0164	N,O-Bis-(trimethylsilyl)isoleucine	amino acid	isoleucine	isoleucine	9.8787	1283
Target_0167	l-Threonine, O-(trimethylsilyl)-, trimethylsilyl	amino acid	threonine	threonine	9.98	1289
Target_0169	L-Proline, 1-(trimethylsilyl)-, trimethylsilyl ester	amino acid	proline	proline	10.0276	1292
Target_0172	Glycine, N,N-bis(trimethylsilyl)-, trimethylsilyl ester	amino acid	glycine	glycine	10.0846	1296
Target_0176	Nicotinic acid-TMS	niacin			10.2583	1306
Target_0178	I-Trimethylsiloxy-2-trimethylsilylaminoethane	amino acid	norleucine	norleucine	10.3026	1308
Target_0181	Butanedioic acid, bis(trimethylsilyl) ester	carboxylic acid	succinic acid	succinic acid	10.3768	1313
Target_0182	Propanoic acid, 2,3-bis[(trimethylsilyl)oxy]-, trimethylsilyl ester	sugar acid	2,3-dihydroxypropanoic acid		10.4581	1318
Target_0189	N-Ethyl-2-thiophen-2-ylthioacetamide	nucleic acid	uracil	uracil	10.7753	1337
Target_0192	2,2-Dichloro-1-oxa-2-sila-1,2-dihydronaphthalene	uncertain			10.863	1342
Target_0193	Serine tritms	amino acid	serine	serine	10.9503	1347
Target_0203	N,o,o'-Tris-(trimethylsilyl)threonine	amino acid			11.256	1365
Target_0205	N,O,O-Tris(trimethylsilyl)-L-threonine	amino acid	threonine	threonine	11.3404	1370
Target_0213	D-Mannopyranoside, methyl 2,3,4,6-tetrakis-O-(trimethylsilyl)-	glycoside			11.5977	1385
Target_0214	Acrylic acid, 2,3-bis[(trimethylsilyl)oxy]-, trimethylsilyl	acrylic acid			11.6414	1388
Target_0216	Pregnenolone, 3-dimethyl(t-butyl)silyl ether	steroid	Pregnenolone		11.7232	1393
Target_0221	Pentanedioic acid, bis(trimethylsilyl) ester	carboxylic acid	glutaric acid		11.8836	1403
Target_0227	Butane, 1-(methylthio)-	sulfur containing			12.1464	1420
Target_0240	N-Nitroso-O,O'-bis(trimethylsilyl)diethanolamine	amide			12.6432	1452
Target_0242	Decanoic acid, trimethylsilyl ester	saturated fatty acid	decanoic acid	decanoic acid	12.7242	1457
Target_0246	n-Butylamine, N,N-bis(trimethylsilyl)	amine			12.8651	1467
Target_0248	(Azepan-1-yl)(2,3-dihydrothieno[3,4-b][1,4]dioxin-5-yl)methanone	amino acid	arginine monohydrochloride	arginine monohydrochloride	12.9581	1473
Target_0251	Malic acid, tris(trimethylsilyl) ester	carboxylic acid	Malic acid	Malic acid	13.0292	1477
Target_0255	Methyl 3,4-di-O-acetyl-2-O-methyl-6-deoxy-à-	erythritol	meso-erythritol/erythritol	meso-erythritol/erythritol	13.1763	1487
Target_0256	Cyclopentene, 3-methyl-1-(trimethylsilyloxy)-	alcohol			13.237	1491
Target_0265	Cyclopentene, 3-methyl-1	amino acid	aspartic acid	aspartic acid	13.5474	1511
Target_0268	L-Methionine, N-(trimethylsilyl)-, trimethylsilyl ester	amino acid	methionine	methionine	13.6216	1516
Target_0273	2-Piperidinecarboxylic acid, tert-butyldimethylsilyl ester, (DL)-	amine carboxylic acid	Pipecolic acid		13.7117	1522
Target_0275	Proline, 5-oxo-1-(trimethylsilyl)-, trimethylsilyl	amino acid	glutamic acid	glutamic acid	13.7662	1525
Target_0281	Ethanamine, N,N-bis(2-trimethylsiloxyethyl)-	amine			13.8951	1534
Target_0296	Pentanedioic acid, 2-[(trimethylsilyl)oxy]-, bis(trimethylsilyl) ester	alpha hydroxy acid	alpha hydroxyglutarate		14.3641	1564
Target_0301	d-Erythrotetrofuranose, tris-O-(trimethylsilyl)-	monosaccaride	erythrotetrofuranose		14.5401	1576
Target_0302	2-(N-Phenylcarbamyl)cyclohexanone	amino acid like			14.6044	1580
Target_0305	Arabinofuranose, 1,2,3,5-tetrakis-O-(trimethylsilyl)-	monosaccaride	arabinofuranose		14.7104	1587
Target_0312	N,o,o'-Tris-(trimethylsilyl)-6-hydroxy-2-aminohexanoic acid	amino acid	hexahomoserine		15.0263	1608
Target_0316	L-Phenylalanine, N-(trimethylsilyl)-, trimethylsilyl ester	amino acid	phenylalanine	phenylalanine	15.2177	1622
Target_0320	Glucopyranose, 1,2,3,4,6-pentakis-O-(trimethylsilyl)-, D-	monosaccaride	glucopyranose		15.2862	1627
Target_0322	4,6-Dioxoheptanoic acid, tris-(O-trimethylsilyl)-	carboxylic acid	succinylacetone		15.3524	1631
Target_0325	2,4(1H,3H)-Pyrimidinedione, dihydro-6-(hydroxymethyl)-1,3-dimethyl-	nucleic acid	pyrimidinedione		15.4107	1636
Target_0329	Arabinose, 2,3,4,5-tetrakis-O-(trimethylsilyl)-	monosaccaride	arabinose		15.5365	1645
Target_0335	Dodecanoic acid, trimethylsilyl ester	saturated fatty acid	dodecanoic acid	dodecanoic acid	15.6294	1651
Target_0337	2-Amino-2-oxo-acetic acid, N-[3,4-dimethylphenyl]-, ethyl ester	amino acid	asparagine	asparagine	15.706	1657
Target_0346	Ribitol, 1,2,3,4,5-pentakis-O-(trimethylsilyl)-	sugar alcohol	ribitol		15.9276	1673
Target_0349	Pentanedioic acid, 2-[(trimethylsilyl)oxy]-, bis(trimethylsilyl) ester	carboxylic acid	glutaric acid		16.049	1682
Target_0362	10-Undecenoic acid, methyl ester	unsaturated fatty acid	10-undecenoic acid		16.4136	1708
Target_0364	Methyl Z-11-tetradecenoate	unsaturated fatty acid			16.4854	1713
Target_0368	Tridecanoic acid, tert-butyldimethylsilyl ester	unsaturated fatty acid			16.5912	1721
Target_0370	2(3H)-Furanone	lactone			16.6182	1723
Target_0375	Acetamidoacetaldehyde	amide			16.7583	1733
Target_0374	Methyl tetradecanoate	saturated fatty acid			16.7688	1733
Target_0378	Phosphoric acid, bis(trimethylsilyl) 2,3-bis[(trimethylsilyl)oxy]propyl ester	organophosphate	glycerol 3-phosphate		16.9049	1743
Target_0379	Phosphoric acid, bis(trimethylsilyl) 2,3-bis[(trimethylsilyl)oxy]propyl ester	organophosphate	glycerol 3-phosphate		16.9123	1744
Target_0383	n-Tridecanoic acid, trimethylsilyl ester	saturated fatty acid	tridecanoic acid		16.9917	1749
Target_0385	à-D-Mannopyranoside, methyl 2,3,4,6-tetrakis-O-(trimethylsilyl)-	monosaccaride			17.0625	1754
Target_0394	l-Mannopyranose, 6-deoxy-1,2,3,4-tetrakis	monosaccaride			17.2378	1767
Target_0395	Silane, dimethylbis[(trimethylsilyl)methyl]-	monosaccaride	mannose or fructose	mannose or fructose	17.2763	1770
Target_0397	Mannose, 6-deoxy-2,3,4,5-tetrakis-O-(trimethylsilyl)-,	monosaccaride	mannose or fructose	mannose or fructose	17.3089	1772
Target_0399	Arabinofuranose, 1,2,3,5-tetrakis-O-(trimethylsilyl)-	monosaccaride	fructose	fructose	17.3865	1778
Target_0401	Propionamide, N-(2,5-difluorophenyl)-3-(1,3-dioxo-1,3-dihydropyrrolo[3,4-c]pyridin-2-yl)-	monosaccaride	fructose	fructose	17.43	1781
Target_0412	Tetradecanoic acid, 12-methyl-, methyl ester, (S)-	branched saturated fatty acid			17.7302	1803
Target_0416	Arabinofuranose, 1,2,3,5-tetrakis-O-(trimethylsilyl)-	monosaccaride	glucose	glucose	17.8221	1810
Target_0418	3,26-Dioxa-2,27-disilaoctacosane, 2,2,4,25,27,27-hexamethyl-	saturated fatty alcohol	tetracosanediol		17.9336	1819
Target_0421	9-Tetradecenoic acid, trimethylsilyl ester	unsaturated fatty acid			18.0169	1825
Target_0423	Tetradecanoic acid, 12-methyl-, methyl ester, (S)-	branched saturated fatty acid			18.119	1834
Target_0426	Cadaverine, N,N,N',N'-tetrakis(trimethylsilyl)	amine	cadaverine		18.2393	1843
Target_0428	Tetradecanoic acid, trimethylsilyl ester	saturated fatty acid	myristic acid, tetradecanoic acid	myristic acid, tetradecanoic acid	18.2886	1847
Target_0432	à-D-Mannopyranoside, methyl 2,3,4,6-tetrakis-O-(trimethylsilyl)-	monosaccaride	fructose	fructose	18.4162	1857
Target_0435	Glucopyranose, 1,2,3,4,6-pentakis-O-(trimethylsilyl)-, D-	monosaccaride	glucose or fructose	glucose or fructose	18.4854	1863
Target_0437	Benzoic acid, 2-amino-, 1-methylethyl ester	amino carboxylic acid			18.5146	1865
Target_0440	Xanthopterin	monosaccaride	fructose	fructose	18.6219	1873
Target_0450	Tyrosine, O-trimethylsilyl-, trimethylsilyl ester	amino acid	tyrosine	tyrosine	18.8391	1891
Target_0456	Dodecanoyl chloride	saturated fatty acid like			19.0169	1905
Target_0458	9-Hexadecenoic acid, methyl ester, (Z)-	unsaturated fatty acid			19.0886	1910
Target_0459	Glycine, N-phenyl-, ethyl ester	amino acid			19.1162	1913
Target_0460	9-Hexadecenoic acid, methyl ester, (Z)-	unsaturated fatty ester			19.1482	1915
Target_0466	Mannose, 6-deoxy-2,3,4,5-tetrakis-O-(trimethylsilyl)-, L-	monosaccaride			19.2547	1924
Target_0467	L-Tyrosine, N,O-bis(trimethylsilyl)-, trimethylsilyl	amino acid	tyrosine	tyrosine	19.3057	1928
Target_0471	Arabinofuranose, 1,2,3,5-tetrakis-O-(trimethylsilyl)-	sugar alcohol	myo-inositol	myo-inositol	19.3732	1933
Target_0472	Hexadecanoic acid, methyl ester	saturated fatty acid	Hexadecanoic acid		19.3951	1935
Target_0479	Glucopyranose, 1,2,3,4,6-pentakis-O-(trimethylsilyl)-, D-	monosaccaride	glucose or myo-inositol	glucose or myo-inositol	19.612	1952
Target_0484	n.-Octanoic acid, 2-[(trimethylsilyl)amino]-, trimethylsilyl ester	amino saturated fatty acid			19.7542	1963
Target_0492	1-Methyl-4-ethyl 2-phenylsuccinate	phenylsuccinate			19.9583	1979
Target_0509	Palmitelaidic acid, trimethylsilyl ester	unsaturated fatty acid			20.4221	2018
Target_0511	Palmitelaidic acid, trimethylsilyl ester	unsaturated fatty acid	palmitoletic acid	palmitoletic acid	20.4906	2023
Target_0514	Palmitelaidic acid, trimethylsilyl ester	unsaturated fatty acid			20.5443	2028
Target_0521	Hexadecanoic acid, trimethylsilyl ester	saturated fatty acid	hexadecanoic acid, palmitic acid	hexadecanoic acid, palmitic acid	20.7203	2043
Target_0524	Inositol, 1,2,3,4,5,6-hexakis-O-(trimethylsilyl)-, scyllo-	sugar alcohol	scyllo-inositol		20.7987	2050
Target_0526	2-Hydroxymandelic acid, ethyl ester, di-TMS	catecholamine-like			20.8753	2057
Target_0530	N,N-Dimethyldodecanamide	saturated fatty amide			20.9774	2066
Target_0532	2-Acetamido-2,6-dideoxy-1,3,4-tri-O-trimethylsilyl glucose	sugar amide			21.0503	2072
Target_0533	1-[6-Chloro-2-pyridyl]-3-à-hydroxy-á-morpholinoethyl-6-methyl-4[h]-quinolizine-4-one	amino acid	l-dopa	l-dopa	21.0721	2074
Target_0537	Heptadecanoic acid, trimethylsilyl ester	saturated fatty acid	Heptadecanoic acid		21.1451	2080
Target_0541	2-(2-Furyl)-4,6-di(p-tolyl)-1,3,5-triazine	aromatic triazine			21.2685	2091
Target_0551	9,12-Octadecadienoic acid, methyl ester	unsaturated fatty acid	9,12-Octadecenoic acid		21.4464	2106
Target_0553	9-Octadecenoic acid (Z)-, methyl ester	unsaturated fatty acid	9-Octadecanoic acid		21.5096	2112
Target_0554	2-(2-Furyl)-4,6-di(p-tolyl)-1,3,5-triazine	aromatic triazine			21.5333	2114
Target_0556	15-Octadecenoic acid, methyl ester	unsaturated fatty acid	15-Octadecenoic acid		21.5693	2117
Target_0559	2-Hydroxymandelic acid, ethyl ester, di-TMS	catecholamine-like			21.6263	2122
Target_0564	Octadecanoic acid, methyl ester	saturated fatty acid	octadecanoic acid		21.7886	2136
Target_0568	Heptadecanoic acid, trimethylsilyl ester	saturated fatty acid	heptadecanoic acid	heptadecanoic acid	21.8578	2142
Target_0569	N-Acetyltyrosine, di-TMS	amino acid	tyrosine-like		21.876	2143
Target_0579	no good hit	no good hit			22.1003	2163
Target_0583	no good hit	no good hit			22.1951	2171
Target_0588	2H-1-Benzopyran-2-one, 4,5,7-trimethoxy-3-(4-methoxyphenyl)-	flavonoid			22.3682	2186
Target_0595	Nonanamide	saturated fatty amide	Nonamide		22.5761	2204
Target_0597	9,12-Octadecadienoic acid (Z,Z)-, trimethylsilyl ester	unsaturated fatty acid			22.6271	2209
Target_0599	Oleic acid, trimethylsilyl ester	unsaturated fatty acid	linoleic acid, or olenic acid, or petroselinic acid	linoleic acid, or olenic acid, or petroselinic acid	22.6781	2214
Target_0602	Oleic acid, trimethylsilyl ester	unsaturated fatty acid	elaidic acid or linolenic acid	elaidic acid or linolenic acid	22.751	2221
Target_0611	Octadecanoic acid, trimethylsilyl ester	saturated fatty acid	octodecanoic acid	octodecanoic acid	22.9534	2240
Target_0618	: N,N-Dimethyldecanamide	saturated fatty amide	dimethyldecanamide		23.0839	2252
Target_0628	N,N-Dimethyldodecanamide	saturated fatty amide	dimethyldodecanamide		23.3052	2273
Target_0639	13-Octadecenal, (Z)-	unsaturated fatty ester	13-Octadecanal		23.5458	2296
Target_0640	(R)-(+)-1-(2-Methoxybenzoyl)-2-pyrrolidinemethanol	aromatic secondary amine			23.575	2299
Target_0649	2,3-Dihydro-6-hydroxy-3-oxo-2-(piperidinomethyl)pyridazine	pyridazine			23.737	2314
Target_0664	8-Amino-4-[3-hexoxy]-6-methoxy-3-methylquinoline	quinoline			24.0107	2340
Target_0678	2-O-Glycerol-à-d-galactopyranoside	sugar alcohol			24.3133	2368
Target_0683	Myristic acid, 2,3-bis(trimethylsiloxy)propyl ester	saturated fatty acid alcohol			24.4464	2381
Target_0689	9-Octadecenamide, (Z)-	unsaturated fatty amide	9-Octadecenamide		24.5412	2390
Target_0695	no good hit	no good hit			24.6925	2404
Target_0706	Eicosanoic acid, trimethylsilyl ester	unsaturated fatty acid	eiconsanoic acid	eiconsanoic acid	25.0133	2437
Target_0710	1,3-Dioxolane, 2-methyl-2-(4-methyl-3-methylenepentyl)-	dioxolane-like			25.1336	2449
Target_0712	Guanidine, N,N-dimethyl-	amine	Guanidine		25.1753	2454
Target_0724	trans-1-Nitro-1-propene	nitropropene			25.4399	2481
Target_0728	Bicyclo[3.2.0]heptan-3-one, 2-hydroxy-1,4,4-trimethyl-, O-acetyloxime	acetyloxime-like			25.5893	2496
Target_0733	Dibenz[a,j]acridine	aromatic secondary amine			25.6604	2503
Target_0743	N-Methyl-D-aspartic acid	amino acid	aspartic acid-like		25.8573	2523
Target_0749	Olean-12-en-1-one, 3-hydroxy-, (3á)-	oleanoic acid-like			26.0195	2540
Target_0755	1,2-Benzenedicarboxylic acid, diisooctyl ester	standard spike			26.1526	2553
Target_0757	à-D-Glucopyranoside, 1,3,4,6-tetrakis-O-(trimethylsilyl)-á-D-fructofuranosyl 2,3,4,6-tetrakis-O-(trimethylsilyl)-	disaccaride			26.1891	2557
Target_0763	à-D-Glucopyranoside, 1,3,4,6-tetrakis-O-(trimethylsilyl)-á-D-fructofuranosyl 2,3,4,6-tetrakis-O-(trimethylsilyl)-	disaccaride			26.324	2571
Target_0772	D-Glucuronic acid, 2,4,5-tris-O-(trimethylsilyl)-, lactone	furanone-like			26.5555	2595
Target_0776	Glucopyranose, 4-O-[2,3,4,6-tetrakis-O-(trimethylsilyl)-á-d-glucopyranosyl	disaccaride	maltose	maltose	26.7013	2610
Target_0779	Adenosine-tetrakis(trimethylsilyl	nucleoside	adenosine	adenosine	26.7961	2621
Target_0781	1,3-Dithiane, 2-(tetrahydrofuran-2-on-5-yl)-	dithiane			26.8544	2627
Target_0784	Maltose, octakis(trimethylsilyl)-	disaccaride			26.9492	2637
Target_0786	Maltose, octakis(trimethylsilyl)-	disaccaride			27.0294	2646
Target_0789	D-Glucose, 4-O-[2,3,4,6-tetrakis-O-(trimethylsilyl)-á-D-galactopyranosyl]-2,3,5,6-tetrakis	disaccaride	maltose	maltose	27.1096	2655
Target_0791	Bis-trimethylsilyl-ë-9-tetrahydrocannabinol acid b	amino acid	endocannabinoid	arachidonoyl dopamine	27.1753	2662
Target_0793	Maltose, octakis(trimethylsilyl)-	disaccaride	trehalose	trehalose	27.2117	2666
Target_0796	à-D-Glucopyranoside, 1,3,4,6-tetrakis-O-(trimethylsilyl)-á-D-fructofuranosyl 2,3,4,6-tetrakis-O-(trimethylsilyl)-	disaccaride	trehalose	trehalose	27.3211	2678
Target_0801	2H-Naphtho[2,3-b]furan-5,10-dione, 3,4-dihydro-3,4-dihydroxy-2-methyl-, [2S-(2à,3à,4à)]-	hydrocarbon			27.456	2693
Target_0813	D-Glucose, 4-O-[2,3,4,6-tetrakis-O-(trimethylsilyl)-á-D-galactopyranosyl]-2,3,5,6-tetrakis	disaccaride			27.8917	2741
Target_0837	Glucopyranose, 4-O-[2,3,4,6-tetrakis-O-(trimethylsilyl)-á-d-glucopyranosyl]-1,2,3,	disaccaride			28.475	2806
Target_0850	D-Glucose, 2,3,4,5,6-pentakis-O-(trimethylsilyl	disaccaride			28.8451	2849
Target_0854	Eicosane	alcane	Eicosane		28.9435	2861
Target_0868	Sulfurous acid, 2-ethylhexyl hexyl ester	sulfur containing			29.2698	2899
Target_0927	Tridecane, 2-methyl-	alcane	tridecane		30.6078	3061
Target_0935	1-Eicosanol	saturated fatty alcohol	1-Eicosanol		30.7664	3081
Target_1000	Silane, (ergosta-5,7,22-trien-3á-yloxy)trimethyl-	steroid	ergosterol		32.1081	3254
Target_1012	9,10-Anthracenedione, 1,3,8-trihydroxy-6-(1-hydroxypropyl)-	anthraquinone-like			32.4362	3298
Target_1014	Maltose, octakis(trimethylsilyl)-	disaccaride			32.5602	3314
Target_1019	Maltose, octakis(trimethylsilyl)-	disaccaride			32.6987	3333
Target_1026	á-Sitosterol trimethylsilyl ether	steroid	sitosterol		32.8883	3358
Target_1027	Quinoline, 2-(phenylazo)-	quinoline			32.8956	3359
Target_1029	D-Glucose, 4-O-[2,3,4,6-tetrakis-O-(trimethylsilyl)-á-D-galactopyranosyl]-2,3,5,6-tetrakis	ploysaccaride	pentasaccaride		33.0341	3378
Target_1032	Maltose, octakis(trimethylsilyl)-	disaccaride			33.2091	3402
Target_1039	Maltose, octakis(trimethylsilyl	disaccaride			33.4133	3431
Target_1047	Benzene, iodo-	aromatic idodine containing			33.6175	3460
Target_1049	1,2,3-Butanetriol, 4-methoxy-4-(2-phenyl-2H-1,2,3-triazol-4-yl)-, triacetate	aromatic triazol			33.6539	3465
Target_1050	Biferrocene, 1',1'''-dibenzyl-	ferrocene			33.7195	3474
Target_1054	Benzo[g][1]benzothiopyrano[4,3-b]indole	sulfur containing aromatic indole			33.8143	3488
Target_1067	Maltose, octakis(trimethylsilyl)-	disaccaride			34.281	3554
Target_1089	3',4',5,7,8-Pentamethoxyflavone	flavonoid			35.0685	3670
Target_1097	2-Dibenzofuranamine	aromatic amine			35.3091	3707
Target_1154	Thiophene, 2-nitro-	sulfur containing	sulfur containing aminoacid		37.4893	4048
Target_1158	Dodecanoic acid, 1,2,3-propanetriyl ester	triglyceride			37.6862	4079
