# Supplementary material for: Metabolomic and Gene Expression Profiles Exhibit Modular Genetic and Dietary Structure Linking Metabolic Syndrome Phenotypes in Drosophila
Source: G3 (Bethesda). 2015 Nov 3;5(12):2817–29. doi: 10.1534/g3.115.023564 (PMC4683653; doi:10.1534/g3.115.023564)
Supplement: Supporting Information [file supp_g3.115.023564_File_S8.txt]

Gene Name	transcript ID	array correlation on control diet	array correlation on high fat diet	NLP (array, control)	NLP(array, high fat)	qpcr correlation control diet	qpcr correlation high fat diet	NLP (qpcr, control)	NLP (qpcr, high fat)
CG17322	FBtr0081105	-0.11803	-0.18456	4.901966	0.006676	0.0717	0.0798	0.7585537504	0.8812900396
GstD9	FBtr0082608	-0.08898	0.00882	0.001138	0.021727	-0.1248	-0.0826	1.7491750035	0.9278901826
Fs	FBtr0087398	0.169986	-0.11245	8.736207	0.028015	0.0579	-0.0125	0.5641080714	0.0893023746
CG8858	FBtr0088008	0.009694	0.107993	5.119033	0.046795	0.2517	0.0645	5.880738733	0.6527471748
CG17806	FBtr0083527	-0.22984	0.52692	0.000538	0.065379	0.2030	-0.0128	3.9774748525	0.0921135722
Cyp6d2	FBtr0071928	-0.12694	-0.07027	6.016745	0.133556	0.1902	0.0161	3.5478531922	0.118422694
Lcp9	FBtr0072430	-0.28678	-0.06606	5.450137	0.198357	0.1311	0.1241	1.8930826119	1.7294232505
CG3558	FBtr0077645	-0.38295	-0.08827	1.870312	0.218187	0.1490	0.0212	2.3350739794	0.16222962
CG18563	FBtr0081003	0.084729	-0.15863	6.700824	0.219802	0.3533	0.2125	11.298784592	4.306415004
CG17134	FBtr0080140	-0.26019	0.243097	7.659404	0.23851	-0.0154	-0.0158	0.1124472372	0.1160645852
CG7634	FBtr0078371	0.42037	0.142132	5.625351	0.34824	0.4191	0.1297	16.022571586	1.8560363375
Gapdh1	FBtr0100479	-0.46002	0.375817	0.179518	0.372402	0.1966	0.1772	3.7579254628	3.1283060844
Amyrel	FBtr0087117	-0.3124	0.006051	4.933386	0.419481	0.0375	-0.1146	0.3201753323	1.5245691921
CG18477	FBtr0080756	0.058829	-0.20424	9.439759	0.484786	-0.2635	-0.2064	6.4032945727	4.0873962587
Act5C	FBtr0100663	-0.32787	0.336352	0.072564	0.49649	-0.1830	-0.1762	3.315361816	3.0979435079
CG9139	FBtr0072663	0.43241	0.038592	4.61021	0.590098	0.3263	0.1281	9.6496114404	1.8185430514
CG14805	FBtr0070312	-0.62253	0.031073	5.029794	0.628908	-0.0152	0.0174	0.111112576	0.1292410714
CG5131	FBtr0080984	-0.20557	0.226524	4.766583	0.633684	-0.3878	-0.2149	13.642624496	4.3958000494
CG32212	FBtr0074932	-0.21905	0.206886	5.007845	0.665693	-0.2214	-0.1304	4.6481880053	1.8735942308
Picot	FBtr0087114	-0.07778	-0.26032	0.000777	0.695071	0.0319	0.0641	0.2629295731	0.6469406007
CG32335	FBtr0072636	-0.33438	0.081546	5.329478	1.071921	0.0940	-0.0859	1.1261545532	0.9816225611
CG12448	FBtr0080795	0.467371	-0.36762	4.042594	1.073572	0.4214	0.2540	16.20685704	5.9649192524
CG15820	FBtr0072913	0.25431	0.356532	5.2402	1.081339	-0.0482	-0.0292	0.4381803676	0.2351760006
lola	FBtr0089356	0.018582	0.013393	0.05884	1.255174	0.2002	0.0371	3.8817069125	0.315674226
CG13947	FBtr0078005	-0.29172	-0.16953	8.078949	1.426168	-0.0348	-0.0154	0.2919907512	0.1125534786
CG2269	FBtr0088407	-0.26979	-0.33602	7.59777	1.999017	0.0659	0.0433	0.6735681522	0.3834070627
CG13609	FBtr0084560	0.299641	0.03375	0.403353	3.767647	0.2286	0.1110	4.9266250202	1.449669018
Idgf5	FBtr0086668	0.117214	0.252521	1.666368	3.899385	0.0437	0.0562	0.3889022057	0.5404879972
SP555	FBtr0079004	0.464182	-0.06252	0.945848	3.94659	0.2432	0.1923	5.5203159507	3.6066548812
Yp2	FBtr0071424	0.18146	0.033438	1.984208	4.081048	0.2431	0.1002	5.3479324009	1.2051720264
g	FBtr0073842	0.293278	-0.09702	0.384482	4.114423	0.2595	0.0424	6.2239709034	0.3735113422
CG15483	FBtr0080402	0.301966	-0.17702	0.539248	4.190905	0.3975	0.2077	14.352601255	4.0932496094
CG11317	FBtr0085741	0.187084	0.061183	2.459747	4.271273	0.1061	0.0538	1.354529674	0.5101093058
CG15865	FBtr0074375	-0.01743	0.211979	2.00338	4.27979	0.1670	0.0519	2.8329445282	0.4854799401
CG4891	FBtr0080815	0.453268	-0.11018	0.92453	4.291814	0.3126	0.2632	8.7855680322	6.3772022628
CG5612	FBtr0085200	-0.36931	0.154121	0.657522	4.305218	-0.1695	-0.1912	2.9039536227	3.570427719
lsn	FBtr0084135	0.251481	0.558384	7.33158	4.310745	0.0698	0.1034	0.7299908295	1.2991113454
CG15111	FBtr0086581	0.353196	0.341113	1.034037	4.572793	-0.0973	-0.1161	1.1854733738	1.5543924282
CG34104	FBtr0071432	0.505701	-0.17658	1.819914	4.599705	0.3026	0.1573	7.8201484709	2.480076074
CG12824	FBtr0088830	0.322723	0.132697	0.511773	4.909947	0.2958	0.1452	7.9755749733	2.232625527
spel1	FBtr0100661	0.338086	0.321606	0.155245	5.083432	0.2416	0.1274	5.4504236447	1.8033097119
mthl9	FBtr0072574	0.409676	0.203074	2.083305	5.095698	0.2420	0.0859	5.4673709608	0.9824531645
mAcR-60C	FBtr0072367	-0.45345	-0.12918	0.541967	5.401747	0.1034	-0.0210	1.2905190158	0.159852714
CG5130	FBtr0078220	-0.36554	-0.24766	1.635466	7.455726	0.1674	0.0441	2.8425309913	0.3925164322
Acox57D-p	FBtr0071606	0.142794	0.227184	0.622068	9.373207	-0.0965	-0.2395	1.1620647887	5.3530407508
Cp110	FBtr0077353	-0.25512	-0.07337	1.943644	11.44958	0.0736	0.0495	0.7871438419	0.456456071
CHKov1	FBtr0084850	0.411012	0.177708	1.182116	12.43179	0.1163	-0.1148	1.5638378275	1.5284883522
